# Supplementary material for: Data supporting UCrad and CGM, two novel methodologies for radiological impacts in Life Cycle Assessment
Source: Data Brief. 2019 Nov 26;28:104857. doi: 10.1016/j.dib.2019.104857 (PMC6906723; doi:10.1016/j.dib.2019.104857)
Supplement: Multimedia component 1 [file mmc1.zip]

Archive with 4 entries (4 files):
- Suppl. data/Characterisation Factors.xlsx
- Suppl. data/Log deviations.xlsx
- Suppl. data/MyFunctions.xlam
- Suppl. data/Radionuclides database.xlsm
