# Supplementary material for: Data supporting UCrad and CGM, two novel methodologies for radiological impacts in Life Cycle Assessment
Source: Data Brief. 2019 Nov 26;28:104857. doi: 10.1016/j.dib.2019.104857 (PMC6906723; doi:10.1016/j.dib.2019.104857)
Supplement: Multimedia component 1 [file mmc1.zip › Suppl. data/Characterisation Factors.xlsx]

## Sheet: UCrad - direct discharges
Metric	Risk/bq			Bq U235 air-equiv./bq
Nuclide	Emission to			Emission to (Bq U235 air-equiv.)
	Air	Freshwater	Seawater	Air	Freshwater	Seawater
Ac227	6.48943e-20	2.973e-22	3.32954e-24	13.9775	0.0640352	0.000717148
Ac228	8.7108e-26	1.10674e-26	1.37383e-28	1.87622e-05	2.38379e-06	2.95908e-08
Ag110m	2.42288e-22	3.91098e-22	2.06937e-23	0.0521864	0.0842383	0.0044572
Am241	1.12657e-20	2.59523e-22	4.15303e-23	2.42651	0.0558986	0.0089452
As76	4.83454e-26	1.33121e-25	7.16785e-27	1.04131e-05	2.86729e-05	1.54388e-06
At211	4.29178e-25	2.56105e-26	8.70126e-30	9.24405e-05	5.51623e-06	1.87416e-09
Au198	3.26013e-25	3.53422e-25	1.37735e-27	7.02197e-05	7.61234e-05	2.96667e-07
Be10	1.16593e-22	1.01564e-23	1.00594e-23	0.025113	0.00218759	0.0021667
Bi206	9.41628e-24	2.17766e-24	4.31575e-27	0.00202817	0.000469046	9.29568e-07
Bi210	4.1094e-24	8.69586e-26	5.44927e-28	0.000885121	1.873e-05	1.17371e-07
Bi212	1.97172e-26	1.93835e-28	9.59588e-31	4.24688e-06	4.17501e-08	2.06685e-10
Br82	2.07255e-24	9.88649e-25	5.00732e-26	0.000446405	0.000212945	1.07852e-05
C14	4.33171e-24	1.32249e-25	1.03072e-25	0.000933005	2.84851e-05	2.22007e-05
Cd109	9.98824e-23	6.21327e-24	5.26731e-24	0.0215136	0.00133827	0.00113452
Ce141	2.09328e-23	1.48457e-24	1.15005e-25	0.00450871	0.00031976	2.47709e-05
Ce144	2.54964e-22	3.01348e-23	5.5254e-24	0.0549166	0.00649071	0.00119011
Cl36	1.01314e-20	9.73486e-21	9.52835e-21	2.1822	2.09679	2.05231
Cm242	6.2995e-22	1.62071e-23	3.86508e-26	0.135685	0.00349083	8.32499e-06
Cm244	6.51801e-21	3.61119e-22	1.14632e-24	1.40391	0.0777812	0.000246905
Co58	3.89754e-23	3.88673e-23	3.59311e-24	0.0083949	0.0083716	0.000773919
Co60	8.619e-22	1.64532e-21	3.92758e-22	0.185644	0.354384	0.0845959
Cr51	1.141e-24	4.00308e-25	9.74441e-27	0.000245758	8.62222e-05	2.09884e-06
Cs134	1.18015e-21	6.1533e-22	7.38443e-24	0.254191	0.132536	0.00159053
Cs135	1.47066e-22	2.73108e-23	3.58146e-23	0.0316764	0.00588247	0.00771409
Cs136	4.67467e-23	1.63035e-23	3.21239e-26	0.0100687	0.0035116	6.91915e-06
Cs137	1.55485e-21	7.95836e-22	9.69322e-24	0.334898	0.171415	0.00208782
Cu64	5.29105e-27	8.32943e-27	1.80305e-28	1.13964e-06	1.79407e-06	3.88359e-08
Eu154	6.57895e-22	4.53019e-22	3.65549e-22	0.141704	0.0975755	0.0787355
Eu155	3.20914e-23	1.50013e-23	1.15837e-23	0.00691216	0.00323111	0.00249502
Fe55	1.65809e-23	4.04222e-25	2.08869e-27	0.00357135	8.70652e-05	4.49883e-07
Fe59	6.8147e-23	1.71854e-23	2.99748e-24	0.0146781	0.00370155	0.000645626
Ga67	1.48169e-25	3.08641e-25	1.48264e-26	3.1914e-05	6.64781e-05	3.19346e-06
H3	2.03445e-25	4.39468e-25	3.24666e-26	4.38199e-05	9.46567e-05	6.99296e-06
Hg197	7.58518e-26	1.15888e-25	7.37498e-26	1.63377e-05	2.49611e-05	1.58849e-05
Hg197m	1.3812e-26	8.06716e-26	5.56255e-26	2.97496e-06	1.73758e-05	1.19812e-05
Hg203	7.38535e-23	2.80758e-23	3.39219e-23	0.0159073	0.00604724	0.00730641
I123	5.64064e-27	1.16547e-26	6.1002e-29	1.21494e-06	2.5103e-06	1.31392e-08
I125	1.17624e-21	1.09428e-21	5.56566e-22	0.253349	0.235697	0.119878
I129	2.97966e-19	2.95628e-19	2.95691e-19	64.1787	63.6753	63.6888
I131	2.21686e-22	1.78131e-22	2.7454e-23	0.0477488	0.0383675	0.00591331
I132	2.98196e-27	3.46472e-27	6.33035e-30	6.42283e-07	7.46265e-07	1.36349e-09
I133	1.77253e-25	3.34971e-25	2.86071e-27	3.81785e-05	7.21493e-05	6.16166e-07
I134	8.63158e-28	5.22151e-28	7.40119e-31	1.85915e-07	1.12466e-07	1.59414e-10
I135	1.16907e-26	2.79027e-26	6.77938e-29	2.51805e-06	6.00995e-06	1.46021e-08
In111	2.14123e-25	2.27569e-24	2.70814e-27	4.61199e-05	0.00049016	5.83306e-07
In113m	2.35992e-28	9.20453e-27	3.77682e-30	5.08303e-08	1.98256e-06	8.13488e-10
Kr85	1.19938e-26	1.21034e-26	1.17487e-26	2.58334e-06	2.60695e-06	2.53055e-06
Mn54	7.37618e-23	1.46665e-22	2.76806e-23	0.0158875	0.03159	0.0059621
Mo99	2.55918e-25	1.47964e-25	9.97672e-28	5.51221e-05	3.18699e-05	2.14888e-07
Na22	5.25478e-22	8.77094e-22	2.13018e-26	0.113182	0.188917	4.58819e-06
Na24	1.2839e-25	1.31644e-25	9.39707e-30	2.76539e-05	2.83547e-05	2.02403e-09
Nb95	2.11315e-23	1.79005e-24	1.15258e-24	0.00455151	0.000385557	0.000248253
Ni59	4.22127e-24	6.92786e-25	1.35145e-24	0.000909217	0.000149219	0.000291088
Ni63	7.82e-24	2.38009e-25	2.38651e-25	0.00168435	5.12647e-05	5.1403e-05
Np237	6.85641e-21	8.01372e-22	5.73938e-22	1.4768	0.172607	0.12362
Np239	1.32309e-25	3.10705e-26	2.32564e-29	2.84979e-05	6.69226e-06	5.00918e-09
P32	1.01369e-22	2.95315e-21	4.0152e-25	0.0218339	0.636077	8.64831e-05
Pa231	4.04388e-20	1.38066e-21	1.21819e-22	8.71009	0.297379	0.0262385
Pa233	2.3283e-23	3.65762e-25	2.2208e-25	0.00501491	7.87812e-05	4.78336e-05
Pb210	3.50102e-20	1.73614e-21	9.32347e-23	7.54084	0.373946	0.0200818
Pd103	3.41989e-24	1.0231e-25	3.85495e-27	0.000736608	2.20365e-05	8.30316e-07
Pd107	2.58698e-24	5.0751e-25	1.00038e-24	0.000557208	0.000109312	0.000215472
Pd109	3.2463e-27	7.82228e-27	3.68907e-28	6.99219e-07	1.68484e-06	7.94588e-08
Pm147	1.30164e-23	5.64063e-25	6.12367e-27	0.00280359	0.000121493	1.31897e-06
Po210	1.47224e-19	5.43514e-22	4.43424e-24	31.7105	0.117067	0.000955088
Pu238	1.48273e-20	1.6242e-20	1.90047e-23	3.19364	3.49836	0.00409341
Pu239	2.47973e-20	1.88885e-20	1.01183e-22	5.34107	4.06838	0.0217937
Pu240	2.44509e-20	1.8869e-20	8.89755e-23	5.26648	4.06418	0.0191644
Pu241	2.69686e-22	2.72385e-22	4.67042e-25	0.0580876	0.0586688	0.000100596
Pu242	2.39333e-20	1.81407e-20	1.03439e-22	5.15498	3.90733	0.0222796
Ra224	9.56222e-23	8.82628e-24	9.61955e-26	0.020596	0.00190109	2.07195e-05
Ra225	1.65381e-21	3.51244e-23	5.6534e-25	0.356213	0.00756544	0.000121768
Ra226	5.85849e-20	7.81518e-21	8.08149e-22	12.6186	1.68331	0.174067
Rb86	6.27927e-23	1.19287e-23	2.92119e-27	0.0135249	0.00256932	6.29193e-07
Rh105	1.72908e-26	2.08267e-26	2.41932e-28	3.72425e-06	4.48586e-06	5.21096e-08
Rh107	3.69807e-29	1.35066e-29	1.15872e-31	7.96525e-09	2.90918e-09	2.49575e-11
Rn222	3.7473e-30	3.48537e-30	2.34186e-31	8.0713e-10	7.50712e-10	5.04413e-11
Ru103	2.59615e-23	1.01412e-23	2.22977e-25	0.00559183	0.0021843	4.8027e-05
Ru106	3.57673e-22	7.21337e-23	4.91499e-24	0.0770389	0.0155368	0.00105864
S35	7.08426e-23	1.62487e-24	2.06391e-28	0.0152587	0.000349979	4.44544e-08
Sb124	1.08371e-22	3.70559e-23	4.28052e-25	0.023342	0.00798144	9.2198e-05
Sb125	1.1741e-22	1.24628e-22	1.49188e-24	0.0252888	0.0268437	0.000321335
Se75	1.34404e-22	8.6696e-23	8.61152e-24	0.0289492	0.0186734	0.00185483
Se79	5.21041e-21	4.51849e-21	6.10401e-21	1.12227	0.973235	1.31474
Sn113	3.71346e-23	1.9354e-23	5.9e-24	0.00799841	0.00416864	0.0012708
Sn126	1.59737e-21	1.89157e-22	4.18729e-22	0.344057	0.0407425	0.0901898
Sr85	2.61684e-23	5.57601e-24	1.75846e-27	0.0056364	0.00120101	3.78755e-07
Sr87m	6.10209e-28	1.73404e-28	6.95875e-32	1.31433e-07	3.73495e-08	1.49884e-11
Sr89	9.34026e-23	3.32163e-24	1.50484e-27	0.0201179	0.000715444	3.24127e-07
Sr90	1.59746e-21	1.46898e-22	1.23561e-25	0.344076	0.0316403	2.66138e-05
Tc99	2.70873e-22	1.8211e-22	1.46814e-22	0.0583432	0.0392247	0.0316221
Tc99m	8.17801e-28	7.39561e-29	1.87181e-30	1.76146e-07	1.59294e-08	4.03168e-10
Te125m	3.26251e-23	2.5083e-24	1.69345e-25	0.00702711	0.000540261	3.64752e-05
Te127m	9.94637e-23	9.26329e-24	7.18391e-25	0.0214234	0.00199522	0.000154734
Te129m	8.92633e-23	5.90183e-24	3.65016e-25	0.0192264	0.00127119	7.86206e-05
Te131m	1.55924e-25	1.90856e-25	9.73032e-27	3.35843e-05	4.11084e-05	2.09581e-06
Te132	2.72678e-24	9.8636e-25	5.05812e-26	0.000587319	0.000212451	1.08947e-05
Th228	4.26112e-21	5.4573e-22	2.54568e-22	0.9178	0.117545	0.0548313
Th229	3.75471e-20	1.18073e-21	7.81009e-21	8.08725	0.254317	1.68221
Th230	1.79731e-19	8.14036e-21	8.83444e-21	38.7122	1.75335	1.90285
Th232	2.48019e-19	1.11826e-20	1.12445e-20	53.4207	2.40861	2.42196
Tl201	7.62618e-26	5.31786e-26	1.08578e-26	1.6426e-05	1.14541e-05	2.33865e-06
Tl202	6.52311e-24	1.93949e-24	2.08232e-25	0.00140501	0.000417746	4.48511e-05
U232	2.16484e-20	1.20933e-21	4.88054e-24	4.66285	0.260476	0.00105122
U233	2.97985e-21	1.29528e-22	4.62552e-23	0.641828	0.027899	0.00996289
U234	2.2138e-20	6.24821e-21	2.57616e-21	4.76829	1.3458	0.554878
U235	4.64275e-21	8.02661e-22	3.92999e-22	1	0.172885	0.0846478
U236	2.76111e-21	1.41765e-22	6.64099e-23	0.594713	0.0305346	0.014304
U238	2.39762e-20	7.6153e-21	3.75854e-21	5.16422	1.64026	0.809551
Xe133	3.25013e-28	3.81604e-28	3.17996e-29	7.00043e-08	8.21934e-08	6.84931e-09
Y87	5.59249e-25	7.137e-26	1.56003e-26	0.000120456	1.53723e-05	3.36014e-06
Y90	5.91011e-25	1.1675e-25	1.98288e-27	0.000127298	2.51468e-05	4.27092e-07
Y91	9.23456e-23	1.81794e-24	2.70951e-25	0.0198903	0.000391566	5.836e-05
Zn65	2.35145e-22	1.90847e-22	8.96187e-24	0.0506478	0.0411065	0.00193029
Zr95	4.96593e-23	1.5106e-23	6.39588e-24	0.0106961	0.00325367	0.0013776

## Sheet: CGM - direct discharges
Receptor distance	1 km						100 km						1 000 km						10 000 km
Metric	Risk/Bq			Bq U235 air-equiv./Bq			Risk/Bq			Bq U235 air-equiv./Bq			Risk/Bq			Bq U235 air-equiv./Bq			Risk/Bq			Bq U235 air-equiv./Bq
Nuclide	Emission to			Emission to			Emission to			Emission to			Emission to			Emission to			Emission to			Emission to
	Air	Freshwater	Seawater	Air	Freshwater	Seawater	Air	Freshwater	Seawater	Air	Freshwater	Seawater	Air	Freshwater	Seawater	Air	Freshwater	Seawater	Air	Freshwater	Seawater	Air	Freshwater	Seawater
Ac228	2.365e-19	9.35e-21	1.85167e-20	0.000224348	8.86957e-06	1.75652e-05	2.78667e-23	5.17917e-22	5.60083e-35	4.75e-05	0.000882813	9.54688e-17	3.09833e-31	1.98917e-33	7.02167e-159	3.47379e-11	2.23022e-13	7.87256e-139	2.02583e-94	1.3475e-147	0	4.26641e-58	2.83784e-111	0
Ag110m	1.08167e-16	2.18167e-17	4.87667e-18	0.102609	0.0206957	0.00462609	6.01333e-20	2.18167e-17	7.82833e-20	0.1025	37.1875	0.133437	9.01083e-22	2.1175e-17	3.96917e-21	0.101028	2374.1	0.445015	1.1825e-23	1.6225e-17	1.49417e-23	2.49035e+13	3.41699e+19	3.14672e+13
Am241	3.95083e-15	3.25417e-18	3.7125e-18	3.74783	0.00308696	0.00352174	2.2e-18	3.25417e-18	8.25e-20	3.75	5.54688	0.140625	3.34583e-20	3.25417e-18	5.57333e-21	3.75128	364.851	0.624872	5.0875e-22	3.25417e-18	3.74917e-22	1.07143e+15	6.85328e+18	7.89575e+14
As76	5.93083e-20	9.25833e-21	2.30083e-19	5.62609e-05	8.78261e-06	0.000218261	2.30083e-23	4.71167e-21	7.74583e-25	3.92188e-05	0.00803125	1.32031e-06	1.31083e-26	1.045e-23	1.53083e-54	1.46968e-06	0.00117163	1.71634e-34	1.08167e-42	2.9975e-50	0	2.27799e-06	6.31274e-14	0
At211	1.02667e-18	2.51167e-20	2.48417e-21	0.000973913	2.38261e-05	2.35652e-06	1.52167e-22	2.145e-21	4.50083e-34	0.000259375	0.00365625	7.67188e-16	1.4025e-29	4.19833e-31	1.32917e-139	1.57246e-09	4.70709e-11	1.49024e-119	1.4025e-83	3.50167e-128	0	2.95367e-47	7.37452e-92	0
Au198	1.8425e-19	6.00417e-20	1.64083e-20	0.000174783	5.69565e-05	1.55652e-05	8.855e-23	4.565e-20	1.16417e-23	0.000150938	0.0778125	1.98437e-05	3.52e-25	3.7675e-21	1.76917e-36	3.94656e-05	0.422405	1.98356e-16	8.03917e-33	5.5e-32	3.97833e-154	16930.5	115830	8.37838e-118
Bi206	4.17083e-18	6.20583e-20	1.09083e-20	0.00395652	5.88696e-05	1.03478e-05	2.18167e-21	5.50917e-20	1.63167e-22	0.00371875	0.0939062	0.000278125	1.86083e-23	1.87e-20	9.99167e-29	0.00208633	2.09661	1.12025e-08	8.50667e-28	3.8225e-25	2.56667e-80	1.79151e+09	8.05019e+11	5.40541e-44
Bi210	1.86083e-18	3.58417e-21	3.99667e-21	0.00176522	3.4e-06	3.7913e-06	9.625e-22	3.08917e-21	4.72083e-24	0.00164063	0.00526563	8.04688e-06	7.10417e-24	8.10333e-22	1.77833e-31	0.000796506	0.090853	1.99383e-11	8.06667e-29	1.2375e-27	3.48333e-95	1.69884e+08	2.60618e+09	7.33591e-59
Bi212	2.52083e-19	6.37083e-22	1.21e-22	0.00023913	6.04348e-07	1.14783e-07	1.1e-26	1.46667e-29	5.92167e-107	1.875e-08	2.5e-11	1.00937e-88	7.88333e-66	5.24333e-99	0	8.83864e-46	5.87873e-79	0	0	0	0	0	0	0
Br82	2.64e-18	1.64083e-20	2.695e-22	0.00250435	1.55652e-05	2.55652e-07	1.11833e-21	9.9e-21	2.09917e-26	0.00190625	0.016875	3.57813e-08	1.46667e-24	1.02667e-22	6.48083e-49	0.00016444	0.0115108	7.26619e-29	4.74833e-37	1.43917e-42	1.69583e-263	1	3.03089e-06	3.57143e-227
C14	5.68333e-19	0	0	0.00053913	0	0	3.17167e-22	0	0	0.000540625	0	0	4.82167e-24	0	0	0.000540596	0	0	7.33333e-26	0	0	1.5444e+11	0	0
Cd109	3.63917e-17	2.02583e-19	1.55833e-18	0.0345217	0.000192174	0.00147826	2.02583e-20	2.01667e-19	8.81833e-21	0.0345312	0.34375	0.0150312	3.0525e-22	1.98917e-19	5.10583e-22	0.034224	22.3022	0.0572456	4.29917e-24	1.72333e-19	7.26917e-24	9.05405e+12	3.62934e+17	1.53089e+13
Ce141	7.0675e-18	2.63083e-19	2.48417e-19	0.00670435	0.000249565	0.000235652	3.88667e-21	2.57583e-19	2.09e-20	0.006625	0.439062	0.035625	5.28917e-23	2.09e-19	1.53083e-22	0.00593011	23.4327	0.0171634	2.64917e-25	2.64917e-20	2.29167e-33	5.57915e+11	5.57915e+16	4826.25
Ce144	9.075e-17	3.2175e-18	3.01583e-18	0.086087	0.00305217	0.00286087	5.05083e-20	3.20833e-18	3.17167e-19	0.0860937	5.46875	0.540625	7.58083e-22	3.135e-18	1.65917e-20	0.0849949	351.49	1.86023	1.0175e-23	2.475e-18	8.80917e-23	2.14286e+13	5.21236e+18	1.85521e+14
Cm242	2.32833e-16	4.43667e-20	1.97083e-19	0.22087	4.2087e-05	0.000186957	1.2925e-19	4.40917e-20	2.035e-21	0.220313	0.0751562	0.00346875	1.925e-21	4.235e-20	8.81833e-23	0.215827	4.7482	0.00988695	2.34667e-23	2.805e-20	7.04917e-26	4.94208e+13	5.90734e+16	1.48456e+11
Cm244	2.365e-15	4.4e-19	1.87e-18	2.24348	0.000417391	0.00177391	1.32e-18	4.4e-19	1.0725e-20	2.25	0.75	0.0182812	1.99833e-20	4.39083e-19	7.16833e-22	2.24049	49.2292	0.08037	3.025e-22	4.35417e-19	4.345e-23	6.37066e+14	9.16988e+17	9.15058e+13
Co58	1.54917e-17	1.63167e-18	2.0625e-18	0.0146957	0.00154783	0.00195652	8.59833e-21	1.61333e-18	1.9525e-19	0.0146562	2.75	0.332812	1.24667e-22	1.46667e-18	4.76667e-21	0.0139774	164.44	0.53443	1.13667e-24	5.6925e-19	1.2375e-26	2.39382e+12	1.19884e+18	2.60618e+10
Co60	4.33583e-16	1.39333e-17	1.74167e-17	0.411304	0.0132174	0.0165217	2.42e-19	1.39333e-17	1.86083e-18	0.4125	23.75	3.17188	3.66667e-21	1.39333e-17	1.21e-19	0.4111	1562.18	13.5663	5.4725e-23	1.3475e-17	5.6375e-21	1.15251e+14	2.83784e+19	1.18726e+16
Cr51	4.32667e-19	9.99167e-21	6.52667e-21	0.000410435	9.47826e-06	6.1913e-06	2.37417e-22	9.80833e-21	4.44583e-22	0.000404687	0.0167188	0.000757813	3.17167e-24	7.66333e-21	2.20917e-24	0.000355601	0.859198	0.000247688	1.31083e-26	6.765e-22	6.91167e-37	2.76062e+10	1.42471e+15	1.4556
Cs134	4.87667e-16	5.84833e-18	4.675e-19	0.462609	0.00554783	0.000443478	2.71333e-19	5.83917e-18	2.02583e-20	0.4625	9.95312	0.0345312	4.10667e-21	5.78417e-18	1.24667e-21	0.460432	648.51	0.139774	5.94917e-23	5.28917e-18	3.20833e-23	1.2529e+14	1.1139e+19	6.75676e+13
Cs135	4.25333e-17	3.44667e-20	3.08917e-20	0.0403478	3.26957e-05	2.93043e-05	2.37417e-20	3.44667e-20	1.42083e-22	0.0404687	0.05875	0.000242187	3.6025e-22	3.44667e-20	9.53333e-24	0.0403905	3.86434	0.00106886	5.48167e-24	3.44667e-20	6.47167e-25	1.15444e+13	7.25869e+16	1.36293e+12
Cs136	1.815e-17	5.115e-19	6.05e-20	0.0172174	0.000485217	5.73913e-05	9.80833e-21	4.83083e-19	9.80833e-22	0.0167188	0.823437	0.00167187	1.13667e-22	2.8875e-19	2.65833e-25	0.0127441	32.3741	2.98047e-05	1.09083e-25	1.705e-21	1.97083e-50	2.2973e+11	3590733590733590	4.15058e-14
Cs137	4.19833e-16	2.585e-18	2.75e-19	0.398261	0.00245217	0.00026087	2.3375e-19	2.585e-18	9.08417e-21	0.398438	4.40625	0.0154844	3.55667e-21	2.585e-18	6.105e-22	0.398767	289.825	0.0684481	5.39e-23	2.56667e-18	3.85917e-23	1.13514e+14	5.40541e+18	8.12741e+13
Cu64	1.0725e-20	3.19917e-21	1.1275e-20	1.01739e-05	3.03478e-06	1.06957e-05	2.805e-24	7.88333e-22	1.8425e-29	4.78125e-06	0.00134375	3.14062e-11	4.565e-29	2.34667e-27	4.83083e-90	5.11819e-09	2.63104e-07	5.41624e-70	1.36583e-60	1.27417e-82	0	2.87645e-24	2.6834e-46	0
Eu154	3.2725e-16	9.16667e-20	2.57583e-17	0.310435	8.69565e-05	0.0244348	1.82417e-19	9.16667e-20	2.805e-18	0.310938	0.15625	4.78125	2.7775e-21	9.16667e-20	1.85167e-19	0.311408	10.2775	20.7605	4.17083e-23	8.98333e-20	9.99167e-21	8.78378e+13	1.89189e+17	2.10425e+16
Eu155	1.46667e-17	5.12417e-21	1.25583e-18	0.013913	4.86087e-06	0.0011913	8.17667e-21	5.12417e-21	1.35667e-19	0.0139375	0.00873437	0.23125	1.2375e-22	5.10583e-21	8.8275e-21	0.0138746	0.572456	0.989723	1.85167e-24	4.91333e-21	4.00583e-22	3.89961e+12	1.03475e+16	8.43629e+14
Fe55	6.0775e-18	1.00833e-21	1.53083e-18	0.00576522	9.56522e-07	0.00145217	3.3825e-21	1.00833e-21	6.93e-21	0.00576562	0.00171875	0.0118125	5.12417e-23	9.99167e-22	4.35417e-22	0.00574512	0.112025	0.0488181	7.51667e-25	9.35e-22	1.41167e-23	1.58301e+12	1969111969111969	2.97297e+13
Fe59	2.53917e-17	1.54e-19	1.49417e-17	0.024087	0.000146087	0.0141739	1.4025e-20	1.5125e-19	6.39833e-19	0.0239062	0.257812	1.09062	1.97083e-22	1.30167e-19	8.5525e-21	0.0220966	14.594	0.95889	1.32917e-24	2.87833e-20	5.32583e-29	2.79923e+12	6.06178e+16	1.12162e+08
Ga67	7.8375e-20	1.16417e-20	2.035e-19	7.43478e-05	1.10435e-05	0.000193043	3.86833e-23	9.25833e-21	1.09083e-22	6.59375e-05	0.0157812	0.000185938	1.94333e-25	1.1825e-21	1.7875e-33	2.17883e-05	0.13258	2.00411e-13	4.60167e-32	1.33833e-30	8.51583e-131	96911.2	2.81853e+06	1.79344e-94
H3	7.92e-21	1.13667e-22	6.0775e-22	7.51304e-06	1.07826e-07	5.76522e-07	4.40917e-24	1.1275e-22	2.76833e-24	7.51562e-06	0.000192188	4.71875e-06	6.71e-26	1.11833e-22	1.8425e-25	7.52312e-06	0.0125385	2.06578e-05	1.00833e-27	9.625e-23	1.06333e-26	2.12355e+09	2.02703e+14	2.23938e+10
Hg197	4.0975e-20	2.2825e-20	1.03583e-18	3.88696e-05	2.16522e-05	0.000982609	1.96167e-23	1.72333e-20	2.40167e-22	3.34375e-05	0.029375	0.000409375	7.71833e-26	1.39333e-21	2.79583e-35	8.65365e-06	0.156218	3.13464e-15	1.54e-33	1.57667e-32	4.22583e-154	3243.24	33204.6	8.89961e-118
Hg197m	1.49417e-20	1.96167e-20	2.0075e-18	1.41739e-05	1.86087e-05	0.00190435	5.56417e-24	9.35e-21	3.025e-24	9.48438e-06	0.0159375	5.15625e-06	2.20917e-27	1.05417e-23	4.47333e-57	2.47688e-07	0.00118191	5.01542e-37	4.96833e-45	3.74e-53	0	1.04633e-08	7.87645e-17	0
Hg203	2.365e-17	1.10917e-18	8.79083e-18	0.0224348	0.00105217	0.00833913	1.31083e-20	1.09083e-18	3.4375e-20	0.0223437	1.85938	0.0585938	1.8425e-22	9.44167e-19	4.94083e-22	0.0206578	105.858	0.0553957	1.2925e-24	2.24583e-19	6.325e-30	2.72201e+12	4.72973e+17	1.33205e+07
I123	1.30167e-20	1.36583e-21	2.53e-22	1.23478e-05	1.29565e-06	2.4e-07	3.52e-24	3.55667e-22	6.50833e-31	6e-06	0.00060625	1.10938e-12	7.51667e-29	1.75083e-27	3.77667e-89	8.42754e-09	1.963e-07	4.23433e-69	3.34583e-59	1.43917e-80	0	7.04633e-23	3.03089e-44	0
I125	2.16333e-16	9.35e-20	2.08083e-20	0.205217	8.86957e-05	1.97391e-05	1.19167e-19	9.25833e-20	8.56167e-23	0.203125	0.157812	0.000145938	1.71417e-21	8.2775e-20	1.7325e-24	0.192189	9.28058	0.000194245	1.42083e-23	2.695e-20	6.78333e-31	2.99228e+13	5.67568e+16	1.42857e+06
I129	2.2825e-15	6.5725e-19	1.53083e-19	2.16522	0.000623478	0.000145217	1.27417e-18	6.5725e-19	7.04917e-22	2.17187	1.12031	0.00120156	1.93417e-20	6.5725e-19	4.76667e-23	2.16855	73.6896	0.0053443	2.9425e-22	6.5725e-19	3.22667e-24	6.19691e+14	1.38417e+18	6.79537e+12
I131	6.0225e-17	1.33833e-19	3.025e-20	0.0571304	0.000126957	2.86957e-05	3.19e-20	1.21917e-19	5.26167e-23	0.054375	0.207813	8.96875e-05	3.09833e-22	5.28917e-20	4.47333e-28	0.0347379	5.93011	5.01542e-08	5.28e-26	1.24667e-23	2.97e-68	1.11197e+11	2.62548e+13	6.25483e-32
I132	2.46583e-20	1.9525e-21	1.75083e-22	2.33913e-05	1.85217e-06	1.66087e-07	2.1725e-25	8.68083e-25	8.32333e-61	3.70313e-07	1.47969e-06	1.41875e-42	1.38417e-43	2.95167e-55	0	1.5519e-23	3.30935e-35	0	3.55667e-209	0	0	7.49035e-173	0	0
I133	2.78667e-19	2.49333e-20	5.45417e-21	0.000264348	2.36522e-05	5.17391e-06	9.80833e-23	1.06333e-20	2.64917e-27	0.000167188	0.018125	4.51563e-09	2.31917e-26	4.565e-24	1.14583e-64	2.60021e-06	0.000511819	1.28469e-44	2.81417e-46	9.80833e-58	0	5.92664e-10	2.06564e-21	0
I134	1.43917e-20	6.7925e-22	1.705e-23	1.36522e-05	6.44348e-07	1.61739e-08	1.49417e-28	1.08167e-30	2.26417e-120	2.54688e-10	1.84375e-12	3.85937e-102	2.30083e-73	1.1e-110	0	2.57965e-53	1.2333e-90	0	0	0	0	0	0	0
I135	4.46417e-20	5.90333e-21	9.71667e-22	4.23478e-05	5.6e-06	9.21739e-07	5.885e-24	4.05167e-22	1.4575e-36	1.00312e-05	0.000690625	2.48437e-18	1.8425e-31	1.06333e-32	1.7875e-151	2.06578e-11	1.19219e-12	2.00411e-131	3.7675e-90	1.66833e-138	0	7.93436e-54	3.51351e-102	0
In111	1.24667e-19	2.3925e-19	2.8325e-20	0.000118261	0.000226957	2.68696e-05	6.04083e-23	1.8425e-19	4.90417e-23	0.000102969	0.314063	8.35938e-05	2.5575e-25	1.705e-20	2.63083e-35	2.86742e-05	1.91161	2.94964e-15	1.1e-32	8.06667e-31	1.75083e-147	23166	1.69884e+06	3.68726e-111
In113m	2.2275e-21	1.35667e-20	7.1225e-22	2.11304e-06	1.28696e-05	6.75652e-07	3.9875e-27	3.1075e-25	9.25833e-74	6.79687e-09	5.29688e-07	1.57813e-55	1.2925e-51	2.07167e-67	0	1.44913e-31	2.32271e-47	0	3.91417e-280	0	0	8.24324e-244	0	0
Kr85	1.46667e-23	6.38e-26	3.41e-45	1.3913e-08	6.05217e-11	3.23478e-30	8.17667e-27	6.37083e-26	3.73083e-46	1.39375e-08	1.08594e-07	6.35937e-28	1.24667e-28	6.36167e-26	2.475e-47	1.39774e-08	7.13258e-06	2.77492e-27	1.87e-30	6.25167e-26	1.39333e-48	3.93822e+06	1.3166e+11	2.93436e-12
Mn54	3.3275e-17	6.15083e-18	1.25583e-17	0.0315652	0.00583478	0.011913	1.85167e-20	6.1325e-18	1.33833e-18	0.0315625	10.4531	2.28125	2.78667e-22	6.00417e-18	7.16833e-20	0.0312436	673.176	8.037	3.77667e-24	4.84e-18	4.79417e-22	7.95367e+12	1.01931e+19	1.00965e+15
Mo99	1.60417e-19	1.2925e-20	4.95917e-21	0.000152174	1.22609e-05	4.70435e-06	7.73667e-23	9.9e-21	2.97e-23	0.000131875	0.016875	5.0625e-05	3.1625e-25	8.58917e-22	7.74583e-36	3.54573e-05	0.0963001	8.68448e-16	9.44167e-33	2.07167e-32	3.85917e-151	19884.2	43629.3	8.12741e-115
Na22	2.42917e-16	7.81917e-18	5.005e-22	0.230435	0.00741739	4.74783e-07	1.3475e-19	7.81e-18	2.915e-24	0.229687	13.3125	4.96875e-06	2.05333e-21	7.755e-18	1.82417e-25	0.230216	869.476	2.04522e-05	2.9975e-23	7.2325e-18	5.76583e-27	6.31274e+13	1.52317e+19	1.21429e+10
Na24	2.40167e-19	4.0425e-20	5.84833e-23	0.000227826	3.83478e-05	5.54783e-08	7.11333e-23	1.24667e-20	8.47e-31	0.00012125	0.02125	1.44375e-12	3.41e-27	2.75917e-25	5.335e-82	3.82323e-07	3.09353e-05	5.9815e-62	5.005e-54	7.95667e-72	0	1.05405e-17	1.67568e-35	0
Nb95	8.04833e-18	3.685e-21	1.54917e-18	0.00763478	3.49565e-06	0.00146957	4.43667e-21	3.61167e-21	1.35667e-19	0.0075625	0.00615625	0.23125	6.08667e-23	2.97917e-21	1.16417e-21	0.00682425	0.334018	0.130524	3.3e-25	4.38167e-22	8.83667e-32	6.94981e+11	9.2278e+14	186100
Ni59	1.21917e-18	1.705e-22	9.71667e-21	0.00115652	1.61739e-07	9.21739e-06	6.82e-22	1.705e-22	4.44583e-23	0.0011625	0.000290625	7.57813e-05	1.03583e-23	1.705e-22	3.00667e-24	0.00116136	0.0191161	0.000337102	1.57667e-25	1.705e-22	2.035e-25	3.32046e+11	359073359073359	4.28571e+11
Ni63	2.89667e-18	4.05167e-22	2.31917e-20	0.00274783	3.84348e-07	2.2e-05	1.61333e-21	4.05167e-22	1.05417e-22	0.00275	0.000690625	0.000179687	2.45667e-23	4.05167e-22	7.14083e-24	0.00275437	0.0454265	0.000800617	3.73083e-25	4.0425e-22	4.73e-25	7.85714e+11	8.51351e+14	9.96139e+11
Np237	2.31e-15	2.62167e-19	2.45667e-20	2.1913	0.000248696	2.33043e-05	1.2925e-18	2.62167e-19	9.075e-22	2.20312	0.446875	0.00154688	1.96167e-20	2.62167e-19	6.1325e-23	2.19938	29.3936	0.00687564	2.97917e-22	2.62167e-19	4.14333e-24	6.27413e+14	5.52124e+17	8.72587e+12
Np239	7.6725e-20	1.8975e-21	1.68667e-22	7.27826e-05	1.8e-06	1.6e-07	3.61167e-23	1.38417e-21	2.05333e-25	6.15625e-05	0.00235937	3.5e-07	1.19167e-25	8.03917e-23	7.14083e-40	1.33607e-05	0.00901336	8.00617e-20	4.10667e-34	3.4925e-35	6.16e-174	864.865	73.5521	1.2973e-137
P32	2.1175e-17	1.4575e-17	1.10917e-18	0.020087	0.0138261	0.00105217	1.14583e-20	1.38417e-17	2.89667e-21	0.0195312	23.5938	0.0049375	1.35667e-22	8.64417e-18	1.25583e-24	0.0152107	969.168	0.000140802	1.65e-25	7.88333e-20	1.00833e-47	3.4749e+11	1.66023e+17	2.12355e-11
Pa231	1.4025e-14	1.61333e-18	6.61833e-18	13.3043	0.00153043	0.00627826	7.8375e-18	1.61333e-18	1.50333e-19	13.3594	2.75	0.25625	1.19167e-19	1.61333e-18	1.0175e-20	13.3607	180.884	1.1408	1.815e-21	1.61333e-18	6.85667e-22	3822393822393822	3.39768e+18	1.44402e+15
Pa233	7.92e-18	2.13583e-21	5.8575e-19	0.00751304	2.02609e-06	0.000555652	4.345e-21	2.08083e-21	4.73917e-20	0.00740625	0.00354687	0.0807812	5.78417e-23	1.6225e-21	2.20917e-22	0.0064851	0.181912	0.0247688	2.31e-25	1.3475e-22	3.67583e-35	4.86486e+11	2.83784e+14	77.4131
Pb210	1.2375e-14	2.82333e-18	2.145e-17	11.7391	0.00267826	0.0203478	6.89333e-18	2.82333e-18	1.1e-19	11.75	4.8125	0.1875	1.045e-19	2.82333e-18	7.35167e-21	11.7163	316.547	0.824255	1.58583e-21	2.805e-18	4.54667e-22	3.33977e+15	5.90734e+18	9.57529e+14
Pd103	1.1275e-18	1.76917e-21	8.92833e-21	0.00106957	1.67826e-06	8.46957e-06	6.14167e-22	1.69583e-21	3.66667e-23	0.00104688	0.00289062	6.25e-05	7.5625e-24	1.13667e-21	3.53833e-26	0.000847893	0.127441	3.96711e-06	1.375e-26	2.19083e-23	8.51583e-46	2.89575e+10	4.6139e+13	1.79344e-09
Pd107	7.63583e-19	1.00833e-22	1.71417e-21	0.000724348	9.56522e-08	1.62609e-06	4.25333e-22	1.00833e-22	7.8375e-24	0.000725	0.000171875	1.33594e-05	6.47167e-24	1.00833e-22	5.29833e-25	0.000725591	0.0113052	5.94039e-05	9.80833e-26	1.00833e-22	3.58417e-26	2.06564e+11	2.12355e+14	7.54826e+10
Pd109	5.32583e-21	1.60417e-21	2.20917e-20	5.05217e-06	1.52174e-06	2.09565e-05	1.4575e-24	4.25333e-22	6.6e-29	2.48438e-06	0.000725	1.125e-10	3.39167e-29	2.475e-27	2.31917e-86	3.80267e-09	2.77492e-07	2.60021e-66	3.72167e-59	1.08167e-79	0	7.83784e-23	2.27799e-43	0
Pm147	4.62e-18	9.80833e-22	1.27417e-20	0.00438261	9.30435e-07	1.2087e-05	2.57583e-21	9.80833e-22	1.28333e-22	0.00439062	0.00167187	0.00021875	3.89583e-23	9.71667e-22	8.03917e-24	0.00436793	0.108941	0.000901336	5.71083e-25	9.08417e-22	2.5575e-25	1.2027e+12	1.91313e+15	5.3861e+11
Po210	1.72333e-13	3.575e-17	3.70333e-16	163.478	0.033913	0.351304	9.53333e-17	3.55667e-17	1.595e-18	162.5	60.625	2.71875	1.42083e-18	3.3825e-17	6.39833e-20	159.301	3792.39	7.17369	1.65917e-20	2.08083e-17	2.30083e-23	3.49421e+16	4.38224e+19	4.84556e+13
Pu238	4.49167e-15	2.09e-16	3.55667e-18	4.26087	0.198261	0.00337391	2.5025e-18	2.09e-16	1.65e-20	4.26562	356.25	0.028125	3.80417e-20	2.09e-16	1.11833e-21	4.26516	23432.7	0.125385	5.78417e-22	2.09e-16	7.37e-23	1218146718146718	4.40154e+20	1.55212e+14
Pu239	4.88583e-15	2.27333e-16	3.85917e-18	4.63478	0.215652	0.00366087	2.7225e-18	2.27333e-16	1.77833e-20	4.64062	387.5	0.0303125	4.14333e-20	2.27333e-16	1.20083e-21	4.64543	25488.2	0.134635	6.2975e-22	2.27333e-16	8.12167e-23	1.32625e+15	4.78764e+20	1.71042e+14
Pu240	4.88583e-15	2.27333e-16	3.85917e-18	4.63478	0.215652	0.00366087	2.7225e-18	2.27333e-16	1.79667e-20	4.64062	387.5	0.030625	4.14333e-20	2.27333e-16	1.21e-21	4.64543	25488.2	0.135663	6.2975e-22	2.27333e-16	8.195e-23	1.32625e+15	4.78764e+20	1.72587e+14
Pu241	9.35e-17	4.39083e-18	7.69083e-20	0.0886957	0.00416522	7.29565e-05	5.1975e-20	4.39083e-18	6.45333e-22	0.0885938	7.48437	0.0011	7.90167e-22	4.38167e-18	4.29917e-23	0.088592	491.264	0.00482014	1.19167e-23	4.32667e-18	2.53e-24	2.50965e+13	9.11197e+18	5.32819e+12
Pu242	4.69333e-15	2.18167e-16	3.70333e-18	4.45217	0.206957	0.00351304	2.6125e-18	2.18167e-16	1.71417e-20	4.45312	371.875	0.0292188	3.97833e-20	2.18167e-16	1.16417e-21	4.46043	24460.4	0.130524	6.04083e-22	2.18167e-16	7.85583e-23	1.2722e+15	4.59459e+20	1.65444e+14
Ra224	4.95e-17	2.34667e-19	9.80833e-19	0.0469565	0.000222609	0.000930435	2.475e-20	1.91583e-19	5.3075e-22	0.0421875	0.326562	0.000904687	1.4025e-22	3.06167e-20	9.9e-32	0.0157246	3.43268	1.10997e-11	1.11833e-28	3.34583e-28	1.6775e-118	2.35521e+08	7.04633e+08	3.53282e-82
Ra225	5.71083e-16	3.41e-19	1.52167e-18	0.541739	0.000323478	0.00144348	3.09833e-19	3.245e-19	4.13417e-21	0.528125	0.553125	0.00704688	3.69417e-21	2.0625e-19	2.12667e-24	0.414183	23.1244	0.000238438	4.895e-24	2.20917e-21	9.35e-47	1.03089e+13	4652509652509653	1.96911e-10
Ra226	6.30667e-15	2.8875e-18	4.44583e-18	5.98261	0.00273913	0.00421739	3.51083e-18	2.8875e-18	3.29083e-20	5.98437	4.92188	0.0560937	5.34417e-20	2.8875e-18	2.21833e-21	5.99178	323.741	0.248715	8.13083e-22	2.8875e-18	1.50333e-22	1.71236e+15	6.08108e+18	3.16602e+14
Rb86	2.46583e-17	1.43e-19	2.09917e-21	0.0233913	0.000135652	1.9913e-06	1.3475e-20	1.375e-19	1.21e-22	0.0229687	0.234375	0.00020625	1.68667e-22	9.625e-20	1.72333e-25	0.0189106	10.7914	1.93217e-05	3.73083e-25	2.64917e-21	1.98e-43	7.85714e+11	5579150579150579	4.16988e-07
Rh105	1.77833e-20	3.74917e-21	3.8775e-21	1.68696e-05	3.55652e-06	3.67826e-06	7.55333e-24	2.27333e-21	1.65917e-24	1.2875e-05	0.003875	2.82813e-06	9.80833e-27	2.34667e-23	5.10583e-47	1.09969e-06	0.00263104	5.72456e-27	3.19917e-39	3.3e-43	1.33833e-261	0.00673745	6.94981e-07	2.81853e-225
Rh107	1.13667e-21	1.13667e-22	9.625e-25	1.07826e-06	1.07826e-07	9.13043e-10	2.31e-36	6.0225e-44	1.595e-254	3.9375e-18	1.02656e-25	2.71875e-236	3.7675e-142	2.23667e-237	0	4.22405e-122	2.50771e-217	0	0	0	0	0	0	0
Rn222	1.10917e-24	2.695e-30	1.94333e-48	1.05217e-09	2.55652e-15	1.84348e-33	5.54583e-28	2.2275e-30	2.6675e-50	9.45313e-10	3.79687e-12	4.54687e-32	3.28167e-30	3.83167e-31	1.11833e-59	3.67934e-10	4.29599e-11	1.25385e-39	3.92333e-36	8.87333e-39	6.26083e-143	8.26255	0.0186873	1.31853e-106
Ru103	9.44167e-18	3.4375e-19	9.44167e-20	0.00895652	0.000326087	8.95652e-05	5.1975e-21	3.37333e-19	8.43333e-21	0.00885938	0.575	0.014375	7.21417e-23	2.84167e-19	9.09333e-23	0.00808839	31.8602	0.0101953	4.38167e-25	5.15167e-20	6.52667e-32	9.2278e+11	1.08494e+17	137452
Ru106	1.30167e-16	1.19167e-18	3.23583e-19	0.123478	0.00113043	0.000306957	7.25083e-20	1.19167e-18	3.45583e-20	0.123594	2.03125	0.0589063	1.09083e-21	1.17333e-18	1.91583e-21	0.122302	131.552	0.2148	1.50333e-23	9.71667e-19	1.82417e-23	3.16602e+13	2.04633e+18	3.8417e+13
S35	7.3425e-17	1.595e-20	1.19167e-22	0.0696522	1.51304e-05	1.13043e-07	4.07e-20	1.57667e-20	4.95917e-25	0.069375	0.026875	8.45313e-07	5.94e-22	1.4575e-20	1.46667e-26	0.0665982	1.63412	1.6444e-06	5.97667e-24	6.765e-21	2.53917e-31	1.25869e+13	1.42471e+16	534749
Sb124	4.07e-17	3.14417e-19	2.585e-19	0.0386087	0.000298261	0.000245217	2.255e-20	3.1075e-19	3.58417e-21	0.0384375	0.529687	0.00610937	3.22667e-22	2.78667e-19	7.315e-23	0.0361768	31.2436	0.00820144	2.70417e-24	9.13917e-20	3.12583e-29	5.69498e+12	1.92471e+17	6.58301e+07
Sb125	5.665e-17	2.93333e-19	1.28333e-19	0.0537391	0.000278261	0.000121739	3.15333e-20	2.92417e-19	3.29083e-21	0.05375	0.498437	0.00560937	4.785e-22	2.90583e-19	2.07167e-22	0.0536485	32.5797	0.0232271	7.02167e-24	2.7225e-19	6.86583e-24	1.47876e+13	5.73359e+17	1.44595e+13
Se75	5.94e-17	1.88833e-19	4.02417e-18	0.0563478	0.00017913	0.00381739	3.3e-20	1.87917e-19	1.87917e-20	0.05625	0.320312	0.0320313	4.87667e-22	1.77833e-19	6.94833e-22	0.0546763	19.9383	0.0779034	5.48167e-24	1.0175e-19	1.13667e-25	1.15444e+13	2.14286e+17	2.39382e+11
Sn113	1.41167e-17	1.2375e-18	5.93083e-17	0.0133913	0.00117391	0.0562609	7.84667e-21	1.22833e-18	5.46333e-19	0.013375	2.09375	0.93125	1.155e-22	1.155e-18	1.97083e-20	0.0129496	129.496	2.20966	1.28333e-24	6.44417e-19	2.49333e-24	2.7027e+12	1.35714e+18	5.25097e+12
Sr85	1.02667e-17	2.4475e-20	2.92417e-22	0.00973913	2.32174e-05	2.77391e-07	5.665e-21	2.42e-20	4.3175e-24	0.00965625	0.04125	7.35938e-06	8.14e-23	2.18167e-20	9.53333e-26	0.00912641	2.44604	1.06886e-05	7.08583e-25	7.71833e-21	9.16667e-32	1.49228e+12	1.62548e+16	193050
Sr87m	4.015e-21	1.1275e-22	7.00333e-24	3.8087e-06	1.06957e-07	6.64348e-09	7.41583e-26	1.99833e-25	8.94667e-56	1.26406e-07	3.40625e-07	1.525e-37	4.0425e-41	1.925e-50	0	4.53237e-21	2.15827e-30	0	2.145e-177	1.35667e-300	0	4.51737e-141	2.85714e-264	0
Sr89	3.22667e-17	1.09083e-20	1.21e-21	0.0306087	1.03478e-05	1.14783e-06	1.77833e-20	1.0725e-20	5.04167e-24	0.0303125	0.0182812	8.59375e-06	2.52083e-22	9.44167e-21	8.14e-26	0.0282631	1.05858	9.12641e-06	1.87917e-24	2.48417e-21	3.355e-33	3.95753e+12	5231660231660232	7065.64
Sr90	5.57333e-16	1.10917e-19	1.30167e-20	0.528696	0.000105217	1.23478e-05	3.1075e-19	1.10917e-19	6.2425e-23	0.529687	0.189062	0.000106406	4.72083e-21	1.1e-19	4.18917e-24	0.529291	12.333	0.000469681	7.15917e-23	1.1e-19	2.64917e-25	1.50772e+14	2.3166e+17	5.57915e+11
Tc99	4.29917e-17	1.485e-21	7.90167e-21	0.0407826	1.4087e-06	7.49565e-06	2.40167e-20	1.485e-21	3.61167e-23	0.0409375	0.00253125	6.15625e-05	3.64833e-22	1.485e-21	2.4475e-24	0.0409044	0.166495	0.000274409	5.54583e-24	1.485e-21	1.65e-25	1.16795e+13	3.12741e+15	3.4749e+11
Tc99m	2.98833e-21	4.79417e-23	1.98e-22	2.83478e-06	4.54783e-08	1.87826e-07	3.41917e-25	2.52083e-24	1.63167e-38	5.82812e-07	4.29687e-06	2.78125e-20	2.89667e-33	5.83917e-36	9.25833e-165	3.24769e-13	6.54676e-16	1.03803e-144	1.27417e-97	2.6125e-152	0	2.6834e-61	5.50193e-116	0
Te125m	1.13667e-17	3.80417e-21	1.3475e-19	0.0107826	3.6087e-06	0.000127826	6.2975e-21	3.74917e-21	5.61917e-22	0.0107344	0.00639063	0.000957812	9.00167e-23	3.34583e-21	1.1e-23	0.0100925	0.375128	0.0012333	7.35167e-25	1.05417e-21	2.9975e-30	1.54826e+12	2220077220077220	6.31274e+06
Te127m	3.51083e-17	9.99167e-21	3.5475e-19	0.0333043	9.47826e-06	0.000336522	1.94333e-20	9.9e-21	1.54e-21	0.033125	0.016875	0.002625	2.86e-22	9.35e-21	5.35333e-23	0.0320658	1.0483	0.00600206	3.12583e-24	5.04167e-21	4.76667e-27	6.58301e+12	1.06178e+16	1.00386e+10
Te129m	3.03417e-17	1.30167e-20	4.62e-19	0.0287826	1.23478e-05	0.000438261	1.66833e-20	1.265e-20	1.68667e-21	0.0284375	0.0215625	0.002875	2.2825e-22	1.03583e-20	1.32917e-23	0.025591	1.16136	0.00149024	1.1825e-24	1.4025e-21	4.08833e-34	2.49035e+12	2.95367e+15	861.004
Te131m	1.85167e-19	8.0575e-21	2.75e-19	0.000175652	7.64348e-06	0.00026087	7.5075e-23	4.46417e-21	2.2275e-24	0.000127969	0.00760937	3.79687e-06	6.3525e-26	2.0625e-23	1.21917e-50	7.1223e-06	0.00231244	1.36691e-30	2.74083e-40	9.35e-47	9.53333e-303	0.00057722	1.96911e-10	2.00772e-266
Te132	1.4575e-18	1.63167e-20	5.73833e-19	0.00138261	1.54783e-05	0.000544348	7.205e-22	1.30167e-20	2.3925e-22	0.00122813	0.0221875	0.000407813	3.62083e-24	1.65917e-21	3.92333e-33	0.000405961	0.186023	4.39877e-13	8.58e-31	1.87917e-30	1.86083e-130	1.80695e+06	3.95753e+06	3.91892e-94
Th228	1.60417e-15	2.98833e-17	1.14583e-15	1.52174	0.0283478	1.08696	8.95583e-19	2.98833e-17	8.39667e-18	1.52656	50.9375	14.3125	1.35667e-20	2.95167e-17	5.115e-19	1.52107	3309.35	57.3484	1.96167e-22	2.68583e-17	1.22833e-20	4.13127e+14	5.65637e+19	2.58687e+16
Th230	5.2525e-15	4.35417e-17	3.29083e-15	4.98261	0.0413043	3.12174	2.92417e-18	4.35417e-17	1.97083e-17	4.98438	74.2188	33.5938	4.455e-20	4.35417e-17	1.33833e-18	4.99486	4881.81	150.051	6.77417e-22	4.35417e-17	9.02917e-20	1.42664e+15	9.16988e+19	1.90154e+17
Th232	6.05e-15	5.94e-17	3.61167e-15	5.73913	0.0563478	3.42609	3.37333e-18	5.94e-17	2.30083e-17	5.75	101.25	39.2188	5.12417e-20	5.94e-17	1.54917e-18	5.74512	6659.82	173.69	7.80083e-22	5.94e-17	1.05417e-19	1.64286e+15	1.25097e+20	2.22008e+17
Tl201	5.09667e-20	2.46583e-21	1.43917e-19	4.83478e-05	2.33913e-06	0.000136522	2.49333e-23	1.93417e-21	5.32583e-23	4.25e-05	0.00329687	9.07812e-05	1.155e-25	2.1175e-22	1.7325e-34	1.29496e-05	0.023741	1.94245e-14	1.21917e-32	5.335e-32	7.57167e-139	25675.7	112355	1.59459e-102
Tl202	2.54833e-18	4.47333e-20	7.04917e-19	0.00241739	4.24348e-05	0.000668696	1.375e-21	4.21667e-20	2.49333e-21	0.00234375	0.071875	0.00425	1.55833e-23	2.42917e-20	4.51917e-25	0.00174717	2.72354	5.0668e-05	1.22833e-26	9.80833e-23	5.83e-52	2.58687e+10	2.06564e+14	1.2278e-15
U232	7.26e-15	7.96583e-19	9.99167e-20	6.88696	0.000755652	9.47826e-05	4.0425e-18	7.96583e-19	5.61917e-21	6.89062	1.35781	0.00957812	6.15083e-20	7.96583e-19	3.78583e-22	6.8962	89.3114	0.042446	9.35e-22	7.9475e-19	2.49333e-23	1969111969111969	1.67375e+18	5.25097e+13
U234	2.13583e-15	1.30167e-19	6.74667e-20	2.02609	0.000123478	6.4e-05	1.19167e-18	1.30167e-19	6.6e-21	2.03125	0.221875	0.01125	1.80583e-20	1.30167e-19	4.46417e-22	2.02467	14.594	0.0500514	2.75e-22	1.30167e-19	3.01583e-23	5.79151e+14	2.74131e+17	6.35135e+13
U235	1.05417e-15	1.1275e-19	1.28333e-20	1	0.000106957	1.21739e-05	5.86667e-19	1.1275e-19	6.435e-22	1	0.192188	0.00109687	8.91917e-21	1.1275e-19	4.35417e-23	1	12.6413	0.00488181	1.35667e-22	1.1275e-19	2.9425e-24	2.85714e+14	2.37452e+17	6.19691e+12
U238	2.10833e-15	1.21e-19	7.00333e-20	2	0.000114783	6.64348e-05	1.17333e-18	1.21e-19	6.94833e-21	2	0.20625	0.0118437	1.7875e-20	1.21e-19	4.69333e-22	2.00411	13.5663	0.0526208	2.71333e-22	1.21e-19	3.17167e-23	5.71429e+14	2.54826e+17	6.67954e+13
Xe133	8.0025e-23	4.32667e-28	3.135e-46	7.5913e-08	4.10435e-13	2.97391e-31	4.13417e-26	3.75833e-28	7.5625e-48	7.04688e-08	6.40625e-10	1.28906e-29	3.15333e-28	1.045e-28	5.35333e-55	3.53546e-08	1.17163e-08	6.00206e-35	4.91333e-33	2.86e-34	5.71083e-116	10347.5	602.317	1.2027e-79
Y87	3.33667e-19	2.805e-21	1.63167e-19	0.000316522	2.66087e-06	0.000154783	1.65e-22	2.24583e-21	1.57667e-21	0.00028125	0.00382813	0.0026875	8.51583e-25	3.01583e-22	4.43667e-32	9.54779e-05	0.0338129	4.97431e-12	2.64e-31	5.65583e-31	4.675e-127	555985	1.19112e+06	9.84556e-91
Y90	2.6675e-19	6.59083e-21	5.83e-20	0.000253043	6.25217e-06	5.53043e-05	1.28333e-22	4.99583e-21	1.09083e-22	0.00021875	0.00851563	0.000185938	5.02333e-25	4.015e-22	1.265e-35	5.63207e-05	0.0450154	1.41829e-15	9.99167e-33	4.57417e-33	1.90667e-154	21042.5	9633.2	4.01544e-118
Y91	3.55667e-17	9.53333e-21	3.09833e-19	0.0337391	9.04348e-06	0.000293913	1.97083e-20	9.44167e-21	2.63083e-20	0.0335937	0.0160938	0.0448438	2.81417e-22	8.37833e-21	5.17917e-22	0.0315519	0.939363	0.0580678	2.31e-24	2.65833e-21	1.54917e-28	4.86486e+12	5598455598455598	3.26255e+08
Zn65	1.16417e-16	1.30167e-19	1.97083e-18	0.110435	0.000123478	0.00186957	6.49e-20	1.30167e-19	8.7175e-20	0.110625	0.221875	0.148594	9.71667e-22	1.265e-19	4.38167e-21	0.108941	14.1829	0.491264	1.27417e-23	9.625e-20	1.53083e-23	2.6834e+13	2.02703e+17	3.22394e+13
Zr95	2.02583e-17	5.75667e-20	8.34167e-18	0.0192174	5.46087e-05	0.00791304	1.11833e-20	5.6925e-20	7.9475e-19	0.0190625	0.0970313	1.35469	1.61333e-22	5.12417e-20	1.74167e-20	0.0180884	5.74512	1.95272	1.4025e-24	1.79667e-20	1.53083e-26	2.95367e+12	3.78378e+16	3.22394e+10

## Sheet: UCrad - Nuclear waste
Metric	Risk/bq						Bq U238 I-LLW-eq. / Bq							Legend
Nuclide	Emission from						Emission from							HLW	High Level Waste
	HLW	I-LLW	SF	DNLEU	HEU	Pu	HLW	I-LLW	SF	DNLEU	HEU	Pu		I-LLW	Intermediate-Low Level waste
Ac227					8.60553e-34						5.96464e-05			SF	Spent Fuel
Be10	6.51491e-31						0.045156							DNLEU	Depleted, Natural, Low Enriched Uranium
Cl36	1.58418e-28	2.30836e-27	7.04682e-29				10.9802	159.996	4.88427					HEU	Highly Enriched Uranium
Cs135	3.08183e-31		7.30463e-32				0.0213607		0.00506296					Pu	Plutonium
I129	1.2976e-26	8.67272e-26	1.08313e-26				899.386	6011.21	750.734
Ni59			1.03814e-35						7.19554e-07
Np237	3.57874e-33	5.34011e-31	2.00074e-34			8.65141e-34	0.000248048	0.0370132	1.38675e-05			5.99644e-05
Pa231			4.58533e-30		2.85426e-31	7.79268e-29			0.317817		0.0197833	5.40124
Pb210		5.94306e-32		3.28319e-28	2.37402e-33			0.00411924		22.7564	0.000164547
Ra226		5.9497e-31	6.21566e-31	2.97293e-26	2.26071e-30	4.33443e-30		0.0412384	0.0430818	2060.59	0.156694	0.300427
Se79	2.15376e-30		4.02141e-31				0.149281		0.0278731
Sn126	9.85914e-35		6.63835e-36				6.83354e-06		4.60115e-07
Tc99	1.51884e-34	6.87614e-31					1.05273e-05	0.0476597
Th229	1.16405e-29	6.85546e-28					0.806824	47.5163
Th230		2.02905e-28		3.31907e-29	1.2097e-33			14.0637		2.3005	8.38466e-05
U233	1.05263e-29	5.89269e-29	3.10403e-31			5.73765e-30	0.729596	4.08432	0.0215145			0.397686
U234		3.68088e-30		5.10723e-30	4.06844e-34			0.255128		0.353991	2.81991e-05
U235				3.68666e-31	1.15022e-33					0.0255529	7.97234e-05
U236				1.47558e-31		2.41899e-32				0.0102275		0.00167664
U238		1.44276e-29		2.55967e-30	1.03588e-32			1		0.177415	0.000717987

## Sheet: CGM - Nuclear waste
Metric	Risk/bq						Bq U238 I-LLW-eq. / Bq							Legend
Nuclide	Emission from						Emission from							HLW	High Level Waste
	HLW	I-LLW	SF	DNLEU	HEU	Pu	HLW	I-LLW	SF	DNLEU	HEU	Pu		I-LLW	Intermediate-Low Level waste
Ac227					0.24147						5.74928e+21			SF	Spent Fuel
Be10	3.43e-23						0.816667							DNLEU	Depleted, Natural, Low Enriched Uranium
Cl36	1.81e-23	2.65e-22	1.03863e-23				0.430952	6.30952	0.247293					HEU	Highly Enriched Uranium
Cs135	4.35e-23		1.03192e-23				1.03571		0.245695					Pu	Plutonium
I129	2.54e-21	1.7e-20	2.12004e-21				60.4762	404.762	50.4771
Ni59			4.19203e-28						9.98101e-06
Np237	1.8e-25	2.69e-23	1.00936e-26			0.00325422	0.00428571	0.640476	0.000240323			7.74813e+19
Pa231			7.20299e-22		3.34604	913.534			17.15		7.96676e+22	2.17508e+25
Pb210		2.33e-22		1.28592e-18	0.693903			5.54762		30617.2	1.65215e+22
Ra226		6.02e-23	6.28993e-23	3.00845e-18	17.0726	32.733		1.43333	1.4976	71629.8	4.0649e+23	7.79357e+23
Se79	1.14e-22		2.13073e-23				2.71429		0.507316
Sn126	4.04e-26		2.71891e-27				0.000961905		6.47359e-05
Tc99	2.7e-28	1.22e-24					6.42857e-06	0.0290476
Th229	6.99e-21	4.11e-19					166.429	9785.71
Th230		2.49e-20		4.06746e-21	0.0110632			592.857		96.8442	2.6341e+20
U233	5.66e-22	3.17e-21	1.6704e-23			23.0422	13.4762	75.4762	0.397714			5.48624e+23
U234		1.34e-23		1.85514e-23	0.000110285			0.319048		0.4417	2.62582e+18
U235				7.56922e-24	0.00176235					0.180219	4.19607e+19
U236				7.46774e-24		0.09136				0.177803		2.17524e+21
U238		4.2e-23		7.4492e-24	0.00224973			1			5.35651e+19
