# Supplementary material for: Data supporting UCrad and CGM, two novel methodologies for radiological impacts in Life Cycle Assessment
Source: Data Brief. 2019 Nov 26;28:104857. doi: 10.1016/j.dib.2019.104857 (PMC6906723; doi:10.1016/j.dib.2019.104857)
Supplement: Multimedia component 1 [file mmc1.zip › Suppl. data/Log deviations.xlsx]

## Sheet: Notes
Low half-life: < 7e+07 s
Values are ranked with colours in descending order of half-life (from red to green)
High half-life: > 7e+07 s
Values are ranked with colours in descending order of log deviation at 1 km (from red to green)

## Sheet: Low half-life
Emission to	Air					Freshwater				Seawater
Nuclide	Half life (s)	Log Deviation				Log Deviation				Log Deviation
		1 km	100 km	1 000 km	10 000 km	1 km	100 km	1 000 km	10 000 km	1 km	100 km	1 000 km	10 000 km
Rh107	1302.34	7.48766	-7.20436	-112.992	0	6.92509	-14.3508	-207.781	0	6.1944	-222.875	0	0
I134	3151.51	7.22202	-0.761691	-45.5742	0	6.11423	-2.6837	-82.6764	0	7.3595	-89.5151	0	0
Bi212	3633.59	7.1067	-0.253453	-39.3981	0	6.51676	-1.1211	-70.5678	0	8.09303	-76.2138	0	0
In113m	5972.04	6.97492	1.2278	-23.2615	-251.78	6.16847	1.52841	-40.6477	0	8.25383	-43.6187	0	0
I132	8274.51	6.91746	1.86246	-16.3333	-181.923	5.75092	2.39889	-28.0696	0	7.43989	-30.8823	0	0
Sr87m	10073.3	6.81821	2.08468	-13.1788	-149.454	5.81306	3.06161	-21.9546	-272.107	8.00153	-23.8917	0	0
Tc99m	21657.6	6.56278	2.62127	-5.45075	-69.8074	5.81174	4.53257	-7.10262	-123.452	8.02289	-8.06066	-134.307	0
Ac228	22053.4	6.43377	2.50503	-5.44893	-68.6335	5.92677	4.67022	-6.74537	-120.915	7.24675	-6.4026	-130.292	0
I135	23780.2	6.5819	2.70191	-4.80243	-63.4918	5.32545	4.16199	-6.41898	-112.223	7.15377	-7.66863	-122.58	0
At211	25938.8	6.37879	2.54968	-4.48573	-58.4857	5.99154	4.92301	-4.78534	-101.864	8.17447	-4.29799	-109.817	0
Cu64	45689.7	6.30686	2.72439	-2.0641	-33.5881	5.58442	4.97609	-0.550164	-55.8154	7.79087	-0.992905	-61.572	0
I123	47488.5	6.36317	2.79521	-1.8753	-32.2268	5.0689	4.48454	-0.823257	-53.9084	6.61632	-1.9725	-60.208	0
Pd109	48208	6.215	2.65222	-1.98098	-31.9407	5.31192	4.7354	-0.499758	-52.8592	7.77664	-0.747578	-58.2019	0
Na24	53964.2	6.27198	2.74354	-1.57578	-28.4091	5.48725	4.97635	0.321378	-46.2187	6.7935	-1.04514	-52.2457	0
I133	74830.4	6.19649	2.743	-0.883262	-20.7992	4.87177	4.50166	1.13443	-32.5334	6.27963	-0.0332505	-37.3971	0
Hg197m	85623.2	6.03414	2.60514	-0.796028	-18.444	5.3859	5.06409	2.11619	-27.3338	7.55738	1.73498	-31.0951	0
As76	94977	6.08876	2.67753	-0.566807	-16.6503	4.84229	4.54893	1.89487	-24.6475	7.50564	2.03331	-27.6697	0
Te131m	107928	6.07465	2.68258	-0.389968	-14.755	4.62549	4.36903	2.03369	-21.3099	7.45136	2.35976	-23.9035	-276.009
Br82	126924	6.1051	2.73207	-0.150173	-12.64	4.22002	4.00059	2.01639	-17.8369	3.67481	-0.386334	-22.8879	-237.47
Rh105	126924	6.0122	2.64032	-0.246219	-12.7328	5.25531	5.03804	3.05183	-16.8001	6.34941	3.82303	-18.6756	-233.258
Np239	203769	5.76335	2.43612	-0.0454338	-8.5081	4.78583	4.64884	3.41286	-8.94921	6.71039	3.93491	-10.513	-144.577
Hg197	230535	5.73255	2.41266	0.00755773	-7.69245	5.29437	5.17233	4.08002	-6.8663	7.14663	3.51335	-9.42166	-128.242
Y90	230535	5.65451	2.33674	-0.0706035	-7.77196	4.75168	4.63135	3.53643	-7.40695	7.30961	4.72781	-8.19567	-127.016
Au198	232262	5.75217	2.43395	0.0333084	-7.60802	5.23016	5.11115	4.02776	-6.80793	7.03662	3.91737	-8.8917	-126.539
Mo99	237443	5.79715	2.48045	0.091929	-7.43305	4.94127	4.82548	3.76379	-6.85384	4.95509	4.46044	-8.11017	-123.413
In111	244350	5.76509	2.45043	0.0771514	-7.28927	5.02174	4.90829	3.87461	-6.45042	6.90497	4.24665	-8.01282	-120.188
Tl201	262482	5.82498	2.51447	0.180275	-6.79624	4.66623	4.56076	3.60009	-5.9986	7.11913	3.68951	-7.79805	-112.156
Ga67	281477	5.72342	2.41677	0.117791	-6.50784	4.57656	4.47708	3.58335	-5.36289	7.13074	3.86407	-6.91788	-104.241
Te132	281477	5.72796	2.42198	0.123159	-6.50216	4.2186	4.12046	3.22585	-5.72007	7.05372	3.67414	-7.11062	-104.433
Y87	289248	5.77571	2.46988	0.182622	-6.326	4.59442	4.49786	3.62589	-5.10102	5.72542	4.99209	-5.54605	-100.524
Ra224	316014	5.71405	2.41302	0.166344	-5.93199	4.42467	4.33658	3.54018	-4.42127	7.00886	3.74146	-5.98808	-92.7575
Rn222	330070	5.47128	2.17025	-0.0576245	-5.98006	-0.11169	-0.194431	-0.958861	-8.59416	0	-18.9559	-28.3214	-111.573
Bi210	432577	5.65593	2.36962	0.237735	-4.70708	4.61508	4.55053	3.96935	-1.84677	6.8603	3.93481	-3.48634	-67.1947
Xe133	453037	5.39133	2.10449	-0.0131305	-4.82052	0.054541	-0.00661719	-0.562496	-6.12525	0	-18.6362	-25.7738	-86.7461
Bi206	538779	5.64634	2.36491	0.295828	-4.04412	4.45481	4.4031	3.93385	-0.755643	6.12774	4.56598	-1.6341	-53.2256
I131	694196	5.43404	2.15805	0.14539	-3.6231	2.87583	2.83532	2.47265	-1.15499	3.04234	0.28245	-4.78811	-44.9664
Tl202	1.05338e+06	5.5918	2.32385	0.378206	-2.72514	4.36294	4.33728	4.09777	1.70391	6.52042	4.07378	0.336153	-26.5527
Cs136	1.13109e+06	5.58913	2.32184	0.385883	-2.63199	4.49657	4.47174	4.24824	2.01944	6.15624	4.47257	0.917723	-24.2123
P32	1.2347e+06	5.31992	2.05322	0.126567	-2.78842	3.69332	3.6709	3.46644	1.42642	6.4398	3.8586	0.495846	-22.6017
Ra225	1.27787e+06	5.53821	2.27264	0.349031	-2.52873	3.98715	3.96561	3.76878	1.79862	6.42958	3.86366	0.575376	-21.7795
Pd103	1.46783e+06	5.5181	2.25427	0.344653	-2.39571	4.23785	4.21946	4.04571	2.33069	6.35642	3.97392	0.962989	-18.6558
Rb86	1.61461e+06	5.59405	2.33162	0.42912	-2.2261	4.07874	4.06171	3.90681	2.34652	5.16835	4.60421	1.76992	-16.1681
Pa233	2.33125e+06	5.53169	2.27095	0.395202	-2.00343	3.76637	3.75504	3.64699	2.56633	4.4793	5.31617	2.99796	-9.78068
Cr51	2.39169e+06	5.57887	2.31823	0.444004	-1.93974	4.39724	4.3892	4.28202	3.22787	5.07941	4.64695	2.35598	-10.149
Ce141	2.80614e+06	5.52844	2.26875	0.40256	-1.89772	5.24849	5.23932	5.14855	4.25151	4.67705	5.24586	3.12307	-7.70124
Te129m	2.90112e+06	5.53137	2.27161	0.407738	-1.87787	3.34351	3.3311	3.2443	2.37592	6.10238	3.66538	1.56138	-8.95029
Nb95	3.03063e+06	5.58078	2.32213	0.459449	-1.80642	3.31357	3.30484	3.22123	2.38877	3.3665	5.05782	3.0054	-7.11536
Ru103	3.39327e+06	5.56072	2.30147	0.443857	-1.77269	4.53015	4.52197	4.44749	3.70586	3.00382	4.56501	2.6103	-6.53329
Fe59	3.84225e+06	5.57124	2.31346	0.461203	-1.70987	3.95236	3.94454	3.87934	3.22398	6.44347	5.31701	3.45547	-4.75005
Hg203	4.02357e+06	5.50546	2.24918	0.397037	-1.75694	4.59666	4.58943	4.52672	3.90305	5.41326	3.00581	1.16371	-6.72916
Sr89	4.36031e+06	5.5384	2.27965	0.431185	-1.69639	3.51641	3.50905	3.4537	2.87383	5.90252	3.52397	1.73335	-5.6514
Te125m	5.00788e+06	5.54208	2.28562	0.440771	-1.64717	3.18088	3.17456	3.12512	2.62353	5.89876	3.52048	1.81169	-4.75224
Y91	5.05105e+06	5.58563	2.32923	0.483933	-1.6018	3.71966	3.71547	3.66358	3.16503	5.13534	4.97431	3.28141	-3.24339
I125	5.1892e+06	5.26463	2.00566	0.163558	-1.91795	1.93168	1.9274	1.87877	1.39143	1.57285	-0.813238	-2.50666	-8.91425
Sb124	5.19783e+06	5.57468	2.31823	0.473841	-1.60288	3.92865	3.92355	3.87623	3.39205	5.73263	3.91305	2.23255	-4.13592
Zr95	5.54518e+06	5.6106	2.35257	0.511724	-1.5491	3.58102	3.57615	3.53047	3.07532	4.35989	5.08173	3.4358	-2.61996
Sr85	5.59501e+06	5.59365	2.33542	0.492847	-1.56739	3.6424	3.63749	3.59246	3.1412	5.16825	3.38071	1.7356	-4.28109
Co58	6.11307e+06	5.59931	2.34362	0.504959	-1.53516	4.62305	4.61814	4.57675	4.16572	4.34698	4.72192	3.12288	-2.46383
S35	7.54636e+06	6.01555	2.7593	0.923492	-1.07384	3.99194	3.98692	3.95279	3.61945	5.76001	3.38051	1.8513	-2.91075
Te127m	9.41136e+06	5.54775	2.29088	0.458701	-1.5027	3.03287	3.02887	3.00405	2.73581	5.69366	3.33004	1.87221	-2.17847
Sn113	9.92942e+06	5.57995	2.32491	0.492803	-1.46144	4.80578	4.80255	4.77581	4.5224	6.97975	4.95963	3.52385	-0.374351
Se75	1.03611e+07	5.64537	2.3901	0.559711	-1.3895	3.33808	3.33597	3.31201	3.06954	5.66821	3.33742	1.907	-1.87788
Po210	1.19153e+07	6.06839	2.81127	0.984565	-0.948089	4.81807	4.81583	4.79403	4.58303	7.92175	5.55673	4.15925	0.714413
Cm242	1.40739e+07	5.56774	2.31212	0.485125	-1.42885	3.43735	3.43465	3.41715	3.23823	6.68042	4.71325	3.35815	0.26122
Zn65	2.10683e+07	5.69468	2.44091	0.616182	-1.26611	2.83381	2.83381	2.8214	2.70271	5.12816	3.97604	2.68932	0.233428
Ag110m	2.15857e+07	5.64976	2.39478	0.570433	-1.31153	4.7465	4.7465	4.73354	4.6179	5.31979	3.5683	2.28236	-0.142271
Ce144	2.45213e+07	5.55137	2.29688	0.473238	-1.39894	5.02845	5.02721	5.01717	4.91451	3.8611	4.74659	3.47863	1.20254
Mn54	2.69389e+07	5.65429	2.39973	0.577254	-1.29072	4.62261	4.62131	4.61213	4.51852	3.59758	4.67106	3.41326	1.2388
Ru106	31851360	5.56101	2.3069	0.484273	-1.37643	4.21802	4.21802	4.21128	4.12938	2.64312	3.83429	2.59173	0.569705
Cd109	40050720	5.56151	2.30711	0.485167	-1.3661	4.51328	4.51131	4.50535	4.44305	5.46695	3.22119	1.98624	0.140057
Th228	60233760	5.57573	2.32258	0.50295	-1.3369	4.73845	4.73845	4.73309	4.6921	6.64009	4.51317	3.30326	1.68378
Cs134	64964160	5.61619	2.36157	0.541554	-1.29748	3.97792	3.97724	3.97313	3.93428	4.599	3.42605	2.22605	0.637875

## Sheet: High half-life
Emission to	Air						Emission to	Freshwater						Emission to	Freshwater
Nuclide	Half life (s)	Log Deviation					Nuclide	Half life (s)	Log Deviation					Nuclide	Half life (s)	Log Deviation
		1 km	100 km	1 000 km	10 000 km				1 km	100 km	1 000 km	10 000 km				1 km	100 km	1 000 km	10 000 km
Co60	166194720	5.70162	2.44836	0.628815	-1.19727		Pu241	454118400	4.20736	4.20736	4.20646	4.20097		Fe55	85147200	8.86434	6.52084	5.31902	3.83086
Eu154	2.77517e+08	5.69672	2.44291	0.625497	-1.19793		Pu238	2765707200	4.10951	4.10951	4.10951	4.10951		Pm147	82624320	6.29366	4.31397	3.11841	1.6205
Sb125	87354720	5.6835	2.42907	0.610178	-1.22326		Am241	13623552000	4.09826	4.09826	4.09826	4.09826		Cm244	5.70802e+08	6.20848	3.9682	2.79611	1.57883
Na22	81993600	5.6649	2.40897	0.591905	-1.24379		Pu240	206245440000	4.08091	4.08091	4.08091	4.08091		Th230	2428272000000	5.56465	3.34627	2.1794	1.0094
Eu155	156418560	5.65994	2.40619	0.586156	-1.23883		Pu239	760017600000	4.08047	4.08047	4.08047	4.08047		Th232	4.41504e+17	5.4994	3.3067	2.14038	0.970398
Ni63	3027456000	5.56869	2.31452	0.49714	-1.3214		Pu242	11857536000000	4.08013	4.08013	4.08013	4.08013		Pb210	703252800	5.35891	3.06909	1.89664	0.688109
Fe55	85147200	5.56412	2.30963	0.490015	-1.34358		Na22	81993600	3.95011	3.9496	3.94654	3.91624		Pu238	2765707200	5.27148	2.93917	1.76842	0.588609
Cm244	5.70802e+08	5.55972	2.30646	0.486553	-1.33339		Co60	166194720	3.92781	3.92781	3.92781	3.91328		Pu241	454118400	5.20049	3.13414	1.96413	0.734357
Pm147	82624320	5.55015	2.29643	0.47611	-1.35779		Th230	2428272000000	3.72826	3.72826	3.72826	3.72826		Sr90	917697600	5.021	2.70282	1.5305	0.330997
Pb210	703252800	5.54835	2.29423	0.474921	-1.34394		Th232	4.41504e+17	3.72525	3.72525	3.72525	3.72525		Ni63	3027456000	4.98694	2.64684	1.47594	0.296994
Am241	13623552000	5.54493	2.29067	0.472747	-1.34525		Cs137	946080000	3.51164	3.51164	3.51164	3.50855		Am241	13623552000	4.87128	3.28759	2.12786	0.955915
Sr90	917697600	5.54268	2.28898	0.470589	-1.34857		Fe55	85147200	3.39698	3.39698	3.39302	3.36419		Sb125	87354720	4.83439	3.33284	2.1427	0.662792
Pa231	1031227200000	5.5401	2.28738	0.469357	-1.34792		Sb125	87354720	3.37174	3.37038	3.36765	3.33935		Pa231	1031227200000	4.65312	3.07989	1.9204	0.750423
Pu241	454118400	5.53995	2.28494	0.46686	-1.3547		Pm147	82624320	3.24027	3.24027	3.23619	3.20696		Pu240	206245440000	4.63728	2.30424	1.13443	-0.0356963
Np237	67487040000000	5.52752	2.27533	0.456528	-1.362		Ni63	3027456000	3.23104	3.23104	3.23104	3.23006		Pu239	760017600000	4.58145	2.24469	1.07478	-0.0952509
U232	2270592000	5.52551	2.27122	0.453507	-1.36461		Pb210	703252800	3.21118	3.21118	3.21118	3.20835		Pu242	11857536000000	4.55414	2.2201	1.05028	-0.119722
Pu238	2765707200	5.48135	2.22731	0.409198	-1.40882		Cs135	72532800000000	3.10106	3.10106	3.10106	3.10106		Na22	81993600	4.36531	2.13288	0.932747	-0.567521
Pd107	2049840000000	5.47006	2.21594	0.398224	-1.4212		Cm244	5.70802e+08	3.0858	3.0858	3.0849	3.08125		Cs137	946080000	4.31608	2.96063	1.79913	0.600529
Cs135	72532800000000	5.46122	2.208	0.389093	-1.4286		Pa231	1031227200000	3.06764	3.06764	3.06764	3.06764		U232	2270592000	4.01866	3.04923	1.89016	0.708296
Ni59	2365200000000	5.46062	2.20834	0.389847	-1.4277		Sr90	917697600	2.87798	2.87798	2.87438	2.87438		Ni59	2365200000000	3.85715	1.51715	0.347152	-0.82286
Cs137	946080000	5.43139	2.17706	0.359355	-1.4601		U232	2270592000	2.81869	2.81869	2.81869	2.81769		Ra226	50457600000	3.72828	1.60442	0.439376	-0.731136
U235	2.22013e+16	5.35613	2.10162	0.283549	-1.5343		H3	3.87233e+08	2.74719	2.74367	2.74012	2.67495		H3	3.87233e+08	3.47516	1.13439	-0.0426076	-1.28257
Pu240	206245440000	5.30064	2.04667	0.229054	-1.58913		Ra226	50457600000	2.56758	2.56758	2.56758	2.56758		Pd107	2049840000000	3.23377	0.893768	-0.276234	-1.44625
Pu239	760017600000	5.29453	2.04056	0.222946	-1.59524		Eu155	156418560	2.5335	2.5335	2.53194	2.51525		Eu155	156418560	3.10701	4.05651	2.88185	1.53875
Pu242	11857536000000	5.29248	2.03805	0.220699	-1.59791		Np237	67487040000000	2.51474	2.51474	2.51474	2.51474		Co60	166194720	2.97105	3.66384	2.49019	1.15726
Tc99	6717168000000	5.20062	1.94775	0.129329	-1.6888		Ni59	2365200000000	2.39113	2.39113	2.39113	2.39113		Cs135	72532800000000	2.93558	0.597089	-0.572866	-1.74287
C14	1.80507e+11	5.11794	1.86463	0.0465379	-1.77136		Eu154	2.77517e+08	2.3061	2.3061	2.3061	2.29732		Eu154	2.77517e+08	2.40381	3.87209	2.70497	1.43731
Ra226	50457600000	5.03201	1.77762	-0.0399055	-1.85765		Pd107	2049840000000	2.29816	2.29816	2.29816	2.29816		Tc99	6717168000000	1.73111	-0.608549	-1.77854	-2.94854
U234	7694784000000	4.98443	1.73102	-0.0884609	-1.90581		U235	2.22013e+16	2.14758	2.14758	2.14758	2.14758		Np237	67487040000000	1.47114	0.187322	-0.971118	-2.14107
U238	1.40966e+17	4.94416	1.68964	-0.127535	-1.94628		U234	7694784000000	1.31874	1.31874	1.31874	1.31874		U235	2.22013e+16	1.26632	0.202426	-0.955577	-2.12552
H3	3.87233e+08	4.59028	1.33591	-0.481724	-2.30484		U238	1.40966e+17	1.2011	1.2011	1.2011	1.2011		U234	7694784000000	0.467834	0.396162	-0.761247	-1.93119
Th230	2428272000000	4.46574	1.21138	-0.605776	-2.42377		Tc99	6717168000000	0.911392	0.911392	0.911392	0.911392		U238	1.40966e+17	0.266804	0.254094	-0.903307	-2.07325
Th232	4.41504e+17	4.38727	1.13357	-0.684862	-2.50234		Kr85	3.38121e+08	0.721913	0.721289	0.720664	0.713088		I129	495115200000000	-0.286592	-2.62256	-3.79245	-4.96245
I129	495115200000000	3.88424	0.63106	-1.18767	-3.00545		I129	495115200000000	0.346984	0.346984	0.346984	0.346984		Kr85	3.38121e+08	NA	-19.5104	-20.6757	-21.9254
Kr85	3.38121e+08	3.08737	-0.166381	-1.98321	-3.80712
