# Supplementary material for: Data supporting UCrad and CGM, two novel methodologies for radiological impacts in Life Cycle Assessment
Source: Data Brief. 2019 Nov 26;28:104857. doi: 10.1016/j.dib.2019.104857 (PMC6906723; doi:10.1016/j.dib.2019.104857)
Supplement: Multimedia component 1 [file mmc1.zip › Suppl. data/Radionuclides database.xlsm]

## Sheet: Version
	USEtox® inorganic substances database 2.0 [built 25-August-2015]
	UNEP/SETAC scientific consensus model for characterizing human and ecotoxicological impacts of chemical emissions in life cycle impact assessment
	USEtox Team
	Michael Z. Hauschild		DTU Management Engineering, Technical University of Denmark						+45 452 546 64	mzha@dtu.dk
	Thomas E. McKone		University of California Berkeley, L. Berkeley National Laboratory, California, USA						+1 510 486 6163	temckone@lbl.gov
	Dik van de Meent		RIVM Bilthoven and Radboud University Nijmegen, Netherlands						+31 302 743 130	dik.van.de.meent@rivm.nl
	Mark Huijbregts		Radboud University Nijmegen, Netherlands						+31 243 652 835	m.huijbregts@science.ru.nl
	Manuele Margni		CIRAIG, Ecole Polytechnique de Montréal, Canada						+1 514 340 4711	manuele.margni@polymtl.ca
	Ralph K. Rosenbaum		National Research Institute of Science and Technology for Environment and Agriculture, France						+33 499 612 048	ralph.rosenbaum@irstea.fr
	Olivier Jolliet		Center for Risk Science and Communication, University of Michigan, USA						+1 734 647 03 94	ojolliet@umich.edu
	Peter Fantke*		DTU Management Engineering, Technical University of Denmark						+45 452 544 52	pefan@dtu.dk
	*Corresponding Contact
	Peter Fantke, USEtox managing director. Department of Management Engineering, Technical University of Denmark, Produktionstorvet 424/220, 2800 Kgs. Lyngby, Denmark.
	Acknowledgements
	- USEtox model and factors were developed under the auspices of the UNEP/SETAC Life Cycle Initiative.
	- Most of the development was carried out on a voluntary basis and financed by in-kind contributions from the team's home institutions, which are gratefully acknowledged.
	- The support from ACC (American Chemical Council) and ICMM (International Council on Mining and Metals) is gratefully acknowledged.
	- The EU-funded FP7 Marie Curie projects TOX-TRAIN (grant agreement 285286) and QUAN-TOX (grant agreement no. 631910) are gratefully acknowledged.
	Official USEtox Publications
	Rosenbaum, R.K., Bachmann, T.M., Gold, L.S., Huijbregts, M.A.J., Jolliet, O., Juraske, R., Koehler, A., Larsen, H.F., MacLeod, M., Margni, M.D., McKone, T.E., Payet, J., Schuhmacher, M., van de Meent, D., Hauschild, M.Z., 2008.
		USEtox - The UNEP/SETAC-consensus model: recommended characterisation factors for human toxicity and freshwater ecotoxicity in Life Cycle Impact Assessment. International Journal of Life Cycle Assessment 13(7): 532-546.
		Available via:	http://dx.doi.org/10.1007/s11367-008-0038-4
	Hauschild, M.Z., Huijbregts, M.A.J., Jolliet, O., Macleod, M., Margni, M.D., van de Meent, D., Rosenbaum, R.K., McKone, T.E., 2008.
		Building a model based on scientific consensus for Life Cycle Impact Assessment of Chemicals: the Search for Harmony and Parsimony. Environmental Science and Technology 42(19): 7032–7037.
		Available via:	http://dx.doi.org/10.1021/es703145t
	Rosenbaum, R.K., Huijbregts, M.A.J., Henderson, A.D., Margni, M., McKone, T.E., van de Meent, D., Hauschild, M.Z., Shaked, S., Li, D.S., Gold, L.S., Jolliet, O., 2011.
		USEtox human exposure and toxicity factors for comparative assessment of toxic emissions in life cycle analysis: Sensitivity to key chemical properties. International Journal of Life Cycle Assessment 16(8): 710-727.
		Available via:	http://dx.doi.org/10.1007/s11367-011-0316-4
	Henderson, A.D., Hauschild, M.Z., van de Meent, D., Huijbregts, M.A.J., Larsen, H.F., Margni, M., McKone, T.E., Payet, J., Rosenbaum, R.K., Jolliet, O., 2011.
		USEtox fate and ecotoxicity factors for comparative assessment of toxic emissions in life cycle analysis: sensitivity to key chemical properties. International Journal of Life Cycle Assessment 16(8): 701-709.
		Available via:	http://dx.doi.org/10.1007/s11367-011-0294-6
	Westh, T.B., Hauschild, M.Z., Birkved, M., Jørgensen, M.S., Rosenbaum, R.K., Fantke, P., 2015.
		The USEtox story: A survey of model developer visions and user requirements. The International Journal of Life Cycle Assessment 20(2): 299-310.
		Available via:	http://dx.doi.org/10.1007/s11367-014-0829-8

## Sheet: Database
	Name	MW	Lambda	KH25C	Pvap25	KpSusp.fw	KpSusp.sea	KpSed	KpSoil	Dep. Vel.	BAFabv.gr	BAFblw.gr	BTFmeat	BTFmilk	BAFfw.fish	BAFm.fish	Effective dose factors				Group
		g.mol-1		Pa.m3.mol-1	Pa	L.kg-1	L.kg-1	L.kg-1	L.kg-1	m/d	kgveg.kgsoil-1	kgveg.kgsoil-1	d.kgmeat-1	d.kgmilk-1	L.kgfish-1	L.kgfish-1	Plume Immersion	Surface Deposits	Inhalation	Ingestion	Inorganics	Radionuclides
1	Ac228	228	3.14304e-05	1e-20		60000	2000000	N/A	1700	1000	0.00460657	0.00460657	2e-05	2e-06	150	50	1.5e-06	3.1e-08	2.5e-08	4.3e-10	F	P
2	Ag110m	110	3.21114e-08	1e-20		95000	10000	3981.07	380	1000	0.00026	0.00041	0.00048	0.006	110	10000	4.3e-06	8.5e-08	1.2e-08	2.8e-09	F	P
3	Am241	241	5.08786e-11	1e-20	2.85673e-38	210000	2000000	N/A	2600	1000	8.8e-05	0.00405789	0.0005	4.2e-07	2176.39	100	2.6e-08	8.9e-10	4.2e-05	2e-07	F	P
4	As76	76	7.29805e-06	1e-20		7943.28	2000	251.189	550	1000	0.0043	0.00092	0.02	0.0001	390	1000	7e-07	1.7e-08	7.4e-10	1.6e-09	F	P
5	At211	211	2.67224e-05	1e-20		40000	20000000	N/A	210	1000	0.0270425	0.0270425	0.01	0.01	1.5	1	5.1e-08	1.3e-09	1.1e-07	1.1e-08	F	P
6	Au198	198	2.98433e-06	1e-20	2.50114e-53	95000	10000	N/A	380	1000	0.00041	0.00041	0.005	1e-05	290	100	6.2e-07	1.3e-08	8.6e-10	1e-09	F	P
7	Bi206	206	1.28652e-06	1e-20		5000	2000	N/A	480	1000	0.0068048	0.0068048	0.002	0.001	15	20	5.1e-06	1e-07	1.7e-09	1.9e-09	F	P
8	Bi210	210	1.60237e-06	1e-20		5000	2000	N/A	480	1000	0.0068048	0.0068048	0.002	0.001	15	20	8.3e-09	1.1e-09	9.3e-08	1.3e-09	F	P
9	Bi212	212	0.000190761	1e-20		5000	2000	N/A	480	1000	0.0068048	0.0068048	0.002	0.001	15	20	2.3e-06	4.2e-08	3.1e-08	2.6e-10	F	P
10	Br82	82	5.46113e-06	40.5186		4400	70	N/A	55	1000	1.20538	51.6391	0.5	0.2	160	3	4.1e-06	8.1e-08	6.3e-10	5.4e-10	F	P
11	Cd109	109	1.73067e-08	1e-20	3.05681e-09	79432.8	30000	1995.26	501.187	1000	0.3	0.92	0.0058	0.00019	20	5000	9.6e-09	7.4e-10	8.1e-09	2e-09	F	P
12	Ce141	141	2.47011e-07	1e-20	1.41811e-62	220000	3000000	N/A	1200	1000	0.001	0.0655857	0.00025	2e-05	12	50	1.1e-07	2.4e-09	3.8e-09	7.1e-10	F	P
13	Ce144	144	2.82671e-08	1e-20	1.41811e-62	220000	3000000	N/A	1200	1000	0.001	0.0655857	0.00025	2e-05	12	50	1.1e-07	5.7e-09	5.3e-08	5.2e-09	F	P
14	Cm242	242	4.92506e-08	1e-20	4.09079e-57	5000	2000000	N/A	9300	1000	0.0001	0.0006155	2e-05	2e-06	300	100	1.9e-10	3.3e-11	5.2e-06	1.2e-08	F	P
15	Cm244	244	1.21434e-09	1e-20	4.09079e-57	5000	2000000	N/A	9300	1000	0.0001	0.0006155	2e-05	2e-06	300	100	1.7e-10	3e-11	2.7e-05	1.2e-07	F	P
16	Co58	58	1.13388e-07	1e-20	4.78758e-63	44000	300000	1258.93	125.893	1000	0.0164	0.0852273	0.00043	0.00011	400	700	1.5e-06	3e-08	2.1e-09	7.4e-10	F	P
17	Co60	60	4.17069e-09	1e-20	4.78758e-63	44000	300000	1258.93	125.893	1000	0.0164	0.0852273	0.00043	0.00011	400	700	4e-06	7.5e-08	3.1e-08	3.4e-09	F	P
18	Cr51	51	2.89814e-07	1e-20	2.08259e-57	20000	50000	79432.8	40	1000	0.00015	0.00105	0.03	0.00043	210	200	4.8e-08	9.8e-10	3.7e-11	3.8e-11	F	P
19	Cs134	134	1.06697e-08	1e-20	0.000198398	29000	4000	17000	1762.5	1000	0.00886667	0.104583	0.022	0.0046	3000	100	2.4e-06	4.9e-08	6.6e-09	1.9e-08	F	P
20	Cs135	135	9.55633e-15	1e-20	0.000198398	29000	4000	17000	1762.5	1000	0.00886667	0.104583	0.022	0.0046	3000	100	3e-10	1.1e-12	6.9e-10	2e-09	F	P
21	Cs136	136	6.12813e-07	1e-20	0.000198398	29000	4000	17000	1762.5	1000	0.00886667	0.104583	0.022	0.0046	3000	100	3.4e-06	6.7e-08	1.2e-09	3e-09	F	P
22	Cs137	137	7.32652e-10	1e-20	0.000198398	29000	4000	17000	1762.5	1000	0.00886667	0.104583	0.022	0.0046	3000	100	8.7e-07	1.8e-08	4.6e-09	1.3e-08	F	P
23	Cu64	64	1.51708e-05	1e-20	5.77523e-48	50118.7	10000	3162.28	530	1000	0.16	0.8	0.01	0.002	270	700	2.9e-07	6e-09	1.2e-10	1.2e-10	F	P
24	Eu154	154	2.49768e-09	1e-20	4.16108e-21	500	2000000	N/A	930	1000	0.00405789	0.00405789	0.002	6e-05	150	300	2e-06	3.8e-08	5.3e-08	2e-09	F	P
25	Eu155	155	4.43136e-09	1e-20	4.16108e-21	500	2000000	N/A	930	1000	0.00405789	0.00405789	0.002	6e-05	150	300	8e-08	1.9e-09	6.9e-09	3.2e-10	F	P
26	Fe55	55	8.14058e-09	1e-20	2.14947e-60	5000	300000000	160000	880	1000	0.00546	0.0696275	0.014	3.5e-05	140	30000	0	0	7.7e-10	3.3e-10	F	P
27	Fe59	59	1.80401e-07	1e-20	2.14947e-60	5000	300000000	160000	880	1000	0.00546	0.0696275	0.014	3.5e-05	140	30000	1.9e-06	3.6e-08	4e-09	1.8e-09	F	P
28	Ga67	67	2.46253e-06	1e-20	9.66379e-37	26657.3	50000	N/A	300	1000	0.0008	0.0008	0.0003	1e-05	4000	7000	2.3e-07	4.8e-09	2.4e-10	1.9e-10	F	P
29	Hg197	197	3.00669e-06	769.231	0.261398	199526	4000	79432.8	6300	1000	0.086	0.0072	0.01	0.0005	4500	30000	8.5e-08	2.1e-09	3e-10	2.3e-10	F	P
30	Hg197m	197	8.09532e-06	769.231	0.261398	199526	4000	79432.8	6300	1000	0.086	0.0072	0.01	0.0005	4500	30000	1.3e-07	2.8e-09	5.3e-10	4.7e-10	F	P
31	Hg203	203	1.72272e-07	769.231	0.261398	199526	4000	79432.8	6300	1000	0.086	0.0072	0.01	0.0005	4500	30000	3.6e-07	7.4e-09	2.4e-09	1.9e-09	F	P
32	I123	123	1.45961e-05	1173.71		4400	70	N/A	8	1000	0.01077	0.0282383	0.0067	0.0054	650	9	2.3e-07	5.3e-09	7.4e-11	2.1e-10	F	P
33	I125	125	1.33575e-07	1173.71		4400	70	N/A	8	1000	0.01077	0.0282383	0.0067	0.0054	650	9	1.7e-08	1.4e-09	5.1e-09	1.5e-08	F	P
34	I129	129	1.39997e-15	1173.71		4400	70	N/A	8	1000	0.01077	0.0282383	0.0067	0.0054	650	9	1.2e-08	8.3e-10	3.6e-08	1.1e-07	F	P
35	I131	131	9.9849e-07	1173.71		4400	70	N/A	8	1000	0.01077	0.0282383	0.0067	0.0054	650	9	5.8e-07	1.2e-08	7.4e-09	2.2e-08	F	P
36	I132	132	8.37689e-05	1173.71		4400	70	N/A	8	1000	0.01077	0.0282383	0.0067	0.0054	650	9	3.6e-06	7.2e-08	1.1e-10	2.9e-10	F	P
37	I133	133	9.26291e-06	1173.71		4400	70	N/A	8	1000	0.01077	0.0282383	0.0067	0.0054	650	9	9.5e-07	2e-08	1.5e-09	4.3e-09	F	P
38	I134	134	0.000219941	1173.71		4400	70	N/A	8	1000	0.01077	0.0282383	0.0067	0.0054	650	9	4.2e-06	8.3e-08	4.5e-11	1.1e-10	F	P
39	I135	135	2.9148e-05	1173.71		4400	70	N/A	8	1000	0.01077	0.0282383	0.0067	0.0054	650	9	2.6e-06	4.8e-08	3.2e-10	9.3e-10	F	P
40	In111	111	2.8367e-06	1e-20	7.75564e-32	190000	50000	N/A	480	1000	0.0129183	0.0129183	0.004	0.0002	100000	500	5.9e-07	1.2e-08	2.3e-10	2.9e-10	F	P
41	In113m	113	0.000116065	1e-20		190000	50000	N/A	480	1000	0.0129183	0.0129183	0.004	0.0002	100000	500	3.9e-07	8.1e-09	2e-11	2.8e-11	F	P
42	Mn54	54	2.57303e-08	1e-20	5.27313e-38	79000	2000000	28000	1200	1000	0.0467	0.704375	0.0006	4.1e-05	450	1000	1.3e-06	2.6e-08	1.5e-09	7.1e-10	F	P
43	Mo99	99	2.91922e-06	1e-20	3.44219e-103	25118.9	50000	316.228	40	1000	0.064	1.86	0.001	0.0011	27	1	4e-07	9.2e-09	9.9e-10	6e-10	F	P
44	Na22	22	8.45367e-09	1e-20	3.17678e-09	29000	0.1	N/A	3.4	1000	0.006	0.0425	0.015	0.013	140	1	3.4e-06	6.7e-08	1.3e-09	3.2e-09	F	P
45	Na24	24	1.28446e-05	1e-20	3.17678e-09	29000	0.1	N/A	3.4	1000	0.006	0.0425	0.015	0.013	140	1	7e-06	1.2e-07	2.7e-10	4.3e-10	F	P
46	Nb95	95	2.28714e-07	1e-20	2.21233e-114	100	800000	N/A	1500	1000	0.0021	0.01475	2.6e-07	4.1e-07	300	30	1.2e-06	2.4e-08	1.8e-09	5.8e-10	F	P
47	Ni59	59	2.93061e-13	1e-20	3.52505e-63	10000	20000	7943.28	794.328	1000	0.06	0.199	0.005	0.00095	71	1000	0	0	1.8e-10	6.3e-11	F	P
48	Ni63	63	2.28954e-10	1e-20	3.52505e-63	10000	20000	7943.28	794.328	1000	0.06	0.199	0.005	0.00095	71	1000	0	0	4.4e-10	1.5e-10	F	P
49	Np237	237	1.02708e-14	1e-20	1.75507e-69	10	1000	N/A	35	1000	0.00277	0.0228556	0.001	1e-05	30	1	3.3e-08	7.2e-09	2.3e-05	1.1e-07	F	P
50	Np239	239	3.40163e-06	1e-20	1.75507e-69	10	1000	N/A	35	1000	0.00277	0.0228556	0.001	1e-05	30	1	2.5e-07	5.2e-09	9.3e-10	8e-10	F	P
51	P32	32	5.61389e-07	1e-20		50	N/A	N/A	90	1000	0.1	1.04	0.055	0.02	1.26956e+06	3000	1.7e-08	2.7e-09	3.4e-09	2.4e-09	F	P
52	Pa231	231	6.72158e-13	1e-20	1.13543e-104	50	5000000	N/A	2000	1000	0.02	0.02	5e-06	5e-06	10	50	5.5e-08	1.3e-09	0.00014	7.1e-07	F	P
53	Pa233	233	2.97328e-07	1e-20	1.13543e-104	50	5000000	N/A	2000	1000	0.02	0.02	5e-06	5e-06	10	50	3e-07	6.2e-09	3.9e-09	8.7e-10	F	P
54	Pb210	210	9.8563e-10	1e-20	4.09343e-24	10000	100000	39810.7	2000	1000	0.00165	0.0483769	0.0007	0.00019	370	200	1.8e-09	1.2e-09	1.1e-06	6.9e-07	F	P
55	Pd103	103	4.72227e-07	1e-20	5.38014e-55	10000	6000	N/A	180	1000	0.199	0.199	0.0002	0.0001	100	300	2.5e-09	4e-10	4.5e-10	1.9e-10	F	P
56	Pd107	107	3.38147e-13	1e-20	5.38014e-55	10000	6000	N/A	180	1000	0.199	0.199	0.0002	0.0001	100	300	0	0	5.9e-10	3.7e-11	F	P
57	Pd109	109	1.43783e-05	1e-20	5.38014e-55	10000	6000	N/A	180	1000	0.199	0.199	0.0002	0.0001	100	300	1.5e-08	1.3e-09	3.7e-10	5.5e-10	F	P
58	Pm147	147	8.38914e-09	1e-20		5000	2000000	N/A	450	1000	0.0161333	0.138	0.002	6e-05	300	300	2.8e-10	1.1e-12	5e-09	2.6e-10	F	P
59	Po210	210	5.81729e-08	1e-20		40000	20000000	N/A	210	1000	0.00085	0.0270425	2.4	0.00021	326.459	2000	1.3e-11	2.6e-13	6.1e-07	1.2e-06	F	P
60	Pu238	238	2.50622e-10	1e-20	2.32889e-50	240000	100000	N/A	740	1000	5e-05	0.000247227	1.1e-06	1e-05	190434	100	1.7e-10	2.9e-11	4.6e-05	2.3e-07	F	P
61	Pu239	239	9.12015e-13	1e-20	2.32889e-50	240000	100000	N/A	740	1000	5e-05	0.000247227	1.1e-06	1e-05	190434	100	1.4e-10	1.3e-11	5e-05	2.5e-07	F	P
62	Pu240	240	3.36079e-12	1e-20		240000	100000	N/A	740	1000	5e-05	0.000247227	1.1e-06	1e-05	190434	100	1.6e-10	2.8e-11	5e-05	2.5e-07	F	P
63	Pu241	241	1.52636e-09	1e-20		240000	100000	N/A	740	1000	5e-05	0.000247227	1.1e-06	1e-05	190434	100	2.3e-12	3e-11	9e-07	4.8e-09	F	P
64	Pu242	242	5.84563e-14	1e-20		240000	100000	N/A	740	1000	5e-05	0.000247227	1.1e-06	1e-05	190434	100	1.4e-10	2.3e-11	4.8e-05	2.4e-07	F	P
65	Ra224	224	2.1934e-06	1e-20		7400	2000	N/A	2500	1000	0.0081	0.0828471	0.0017	0.00038	210	100	1.6e-08	4.7e-08	3.4e-06	6.5e-08	F	P
66	Ra225	225	5.42423e-07	1e-20		7400	2000	N/A	2500	1000	0.0081	0.0828471	0.0017	0.00038	210	100	9.7e-09	8.8e-09	7.7e-06	9.9e-08	F	P
67	Ra226	226	1.37372e-11	1e-20		7400	2000	N/A	2500	1000	0.0081	0.0828471	0.0017	0.00038	210	100	1e-08	5.7e-08	9.5e-06	2.8e-07	F	P
68	Rb86	86	4.29297e-07	1e-20		29000	4000	N/A	210	1000	0.18	0.76	0.03	0.01	6100	1	1.7e-07	5.4e-09	9.3e-10	2.8e-09	F	P
69	Rh105	105	5.46113e-06	1e-20		44000	300000	N/A	4	1000	0.18	0.9	0.002	0.0005	30	10	1.2e-07	2.5e-09	3.5e-10	3.7e-10	F	P
70	Rh107	107	0.000532234	1e-20		44000	300000	N/A	4	1000	0.18	0.9	0.002	0.0005	30	10	4.9e-07	1.1e-08	1.7e-11	2.4e-11	F	P
71	Ru103	103	2.04271e-07	1e-20		32000	40000	N/A	270	1000	0.0015	0.0576	0.0033	9.4e-06	498.757	2	7.2e-07	1.5e-08	3e-09	7.3e-10	F	P
72	Ru106	106	2.17619e-08	1e-20		32000	40000	N/A	270	1000	0.0015	0.0576	0.0033	9.4e-06	498.757	2	3.6e-07	1.1e-08	6.6e-08	7e-09	F	P
73	S35	35	9.18519e-08	1e-20		200	0.5	N/A	200	1000	0.005	0.005	1.7	0.0079	100	1	1e-10	5.5e-13	1.4e-09	7.7e-10	F	P
74	Sb124	124	1.33353e-07	1e-20		5000	2000	3981.07	62	1000	0.000262	0.0068048	0.0012	3.8e-05	71	600	2.9e-06	5.6e-08	6.4e-09	2.5e-09	F	P
75	Sb125	125	7.93486e-09	1e-20		5000	2000	3981.07	62	1000	0.000262	0.0068048	0.0012	3.8e-05	71	600	6.5e-07	1.4e-08	4.8e-09	1.1e-09	F	P
76	Se75	75	6.68988e-08	1e-20		4000	3000	3981.07	200	1000	0.025	0.005	0.1	0.004	6900	10000	5.9e-07	1.2e-08	1.3e-09	2.6e-09	F	P
77	Sn113	113	6.98074e-08	1e-20		79432.8	4000000	5011.87	1600	1000	0.0483769	0.0483769	0.01	0.001	0.01	500000	1.2e-08	8.8e-09	2.7e-09	7.3e-10	F	P
78	Sr85	85	1.23887e-07	1e-20		1200	8	480	73.75	1000	0.088	1.33917	0.0013	0.0013	190	3	7.7e-07	1.6e-08	8.1e-10	5.6e-10	F	P
79	Sr87m	87	6.88102e-05	1e-20		1200	8	480	73.75	1000	0.088	1.33917	0.0013	0.0013	190	3	4.9e-07	1e-08	2.1e-11	3e-11	F	P
80	Sr89	89	1.58967e-07	1e-20		1200	8	480	73.75	1000	0.088	1.33917	0.0013	0.0013	190	3	1.4e-08	2.2e-09	7.9e-09	2.6e-09	F	P
81	Sr90	90	7.55311e-10	1e-20		1200	8	480	73.75	1000	0.088	1.33917	0.0013	0.0013	190	3	3.1e-09	3.5e-09	1.6e-07	2.8e-08	F	P
82	Tc99	99	1.0319e-13	1e-20		5	100	N/A	0.23	1000	6.9	45.3	0.0001	0.001	2	80	9.2e-10	2.5e-12	2.9e-10	6.4e-10	F	P
83	Tc99m	99	3.20047e-05	1e-20		5	100	N/A	0.23	1000	6.9	45.3	0.0001	0.001	2	80	1.9e-07	3.9e-09	1.2e-11	2.2e-11	F	P
84	Te125m	125	1.38411e-07	1e-20		30	1000	N/A	480	1000	0.05	0.425	0.007	0.00034	420	1000	1.5e-08	1.2e-09	5.1e-10	8.7e-10	F	P
85	Te127m	127	7.36501e-08	1e-20		30	1000	N/A	480	1000	0.05	0.425	0.007	0.00034	420	1000	4.9e-09	7e-10	1.5e-09	2.3e-09	F	P
86	Te129m	129	2.38924e-07	1e-20		30	1000	N/A	480	1000	0.05	0.425	0.007	0.00034	420	1000	5.4e-08	1.9e-09	1.3e-09	3e-09	F	P
87	Te131m	131	6.42228e-06	1e-20		30	1000	N/A	480	1000	0.05	0.425	0.007	0.00034	420	1000	2.5e-06	4.9e-08	8.6e-10	1.9e-09	F	P
88	Te132	132	2.46253e-06	1e-20		30	1000	N/A	480	1000	0.05	0.425	0.007	0.00034	420	1000	3.3e-07	7.9e-08	1.8e-09	3.8e-09	F	P
89	Th228	228	1.15076e-08	1e-20		190000	3000000	N/A	25325	1000	0.0001	0.0129183	0.00023	5e-06	190	100000	2.9e-09	4.7e-08	3.2e-05	7.2e-08	F	P
90	Th230	230	2.85449e-13	1e-20		190000	3000000	N/A	25325	1000	0.0001	0.0129183	0.00023	5e-06	190	100000	5.6e-10	5.7e-08	4.3e-05	2.1e-07	F	P
91	Th232	232	1.56997e-18	1e-20		190000	3000000	N/A	25325	1000	0.0001	0.0129183	0.00023	5e-06	190	100000	2.9e-10	7.8e-08	4.5e-05	2.3e-07	F	P
92	Tl201	201	2.64074e-06	1e-20		12589.3	20000	19.9526	3.16228	1000	0.0004	0.0008	0.02	0.003	590	10000	1.2e-07	2.8e-09	4.4e-11	9.5e-11	F	P
93	Tl202	202	6.58021e-07	1e-20		12589.3	20000	19.9526	3.16228	1000	0.0004	0.0008	0.02	0.003	590	10000	7e-07	1.5e-08	1.9e-10	4.5e-10	F	P
94	U232	232	3.05272e-10	1e-20		50	1000	N/A	515	1000	0.00134	0.0369529	0.00039	0.0018	2.4	1	4.7e-10	4.7e-08	3.7e-05	3.3e-07	F	P
95	U234	234	9.00801e-14	1e-20		50	1000	N/A	515	1000	0.00134	0.0369529	0.00039	0.0018	2.4	1	2.5e-10	5.7e-08	9.4e-06	4.9e-08	F	P
96	U235	235	3.1221e-17	1e-20		50	1000	N/A	515	1000	0.00134	0.0369529	0.00039	0.0018	2.4	1	2.3e-07	5.3e-09	8.5e-06	4.7e-08	F	P
97	U238	238	4.91713e-18	1e-20		50	1000	N/A	515	1000	0.00134	0.0369529	0.00039	0.0018	2.4	1	1.2e-10	6e-08	8e-06	4.5e-08	F	P
98	Y87	87	2.39637e-06	1e-20		1000	900000	N/A	47	1000	0.0003	0.002375	0.054	6e-05	31	100	6.9e-07	2.4e-08	3.9e-10	5.5e-10	F	P
99	Y90	90	3.00669e-06	1e-20		1000	900000	N/A	47	1000	0.0003	0.002375	0.054	6e-05	31	100	2.6e-08	3.5e-09	1.5e-09	2.7e-09	F	P
100	Y91	91	1.37228e-07	1e-20		1000	900000	N/A	47	1000	0.0003	0.002375	0.054	6e-05	31	100	2e-08	2.4e-09	8.9e-09	2.4e-09	F	P
101	Zn65	65	3.2901e-08	1e-20		500	70000	12589.3	501.187	1000	0.06	2.27625	0.16	0.0027	4700	2000	9.2e-07	1.8e-08	2.2e-09	3.9e-09	F	P
102	Zr95	95	1.25435e-07	1e-20		1000	2000000	N/A	410	1000	0.0006	0.00475	1.2e-06	3.6e-06	95	1000	1.1e-06	4.7e-08	5.9e-09	9.5e-10	F	P
103	Be10	10	1.37e-14	1e-20		42000	2000000	630.957	990	1000	0.0015	0.42	0.005	8.3e-07	100	200	4.42e-09	1.09e-10	9.6e-09	1.1e-09	F	P
104	Se79	79	1.83e-14	0.00083		4000	3000	3981.07	200	1000	0.025	0.005	0.1	0.004	6900	10000	1.26e-10	6.77e-13	6.8e-09	2.9e-09	F	P
105	Sn126	126	2.99e-12	1e-20		79432.8	4000000	5011.87	1600	1000	0.0483769	0.0483769	0.01	0.001	0.01	500000	6.81e-08	1.74e-09	2.8e-08	4.7e-09	F	P
106	Th229	229	2.99e-12	1e-20		190000	3000000	N/A	25325	1000	0.0001	0.0129183	0.00023	5e-06	190	100000	1.21e-07	2.72e-09	0.00024	4.9e-07	F	P
107	U233	233	1.38e-13	1e-20		50	1000	N/A	515	1000	0.00134	0.0369529	0.00039	0.0018	2.4	1	5.24e-10	2.43e-11	9.6e-06	5.1e-08	F	P
108	Cl36	36	7.28e-14	0.00092		0.5	0.5	N/A	0.3	1000	100	100	0.04	0.02	0.1	0.1	5.33e-09	3.55e-10	7.3e-09	9.3e-10	F	P
109	U236	236	9.39297e-16	1e-20		50	1000	N/A	515	1000	0.00134	0.0369529	0.00039	0.0018	2.4	1	5.878e-18	5.3389e-18	8.7e-06	4.7e-08	F	P
110	Ac227	227	1.00824e-09	1e-20		60000	2000000	N/A	1700	1000	0.00460657	0.00460657	2e-05	2e-06	150	50	1.6369e-19	7.32012e-19	0.00055	1.1e-06	F	P
111	Kr85	85	2.05e-09	40000		1e-20	1e-20	1e-20	1e-20	0	0	0	0	0	0	0	8.03e-09	3.34669e-10	0	0	F	G
112	Rn222	222	2.10045e-06	10869.6		1e-20	1e-20	1e-20	1e-20	0	0	0	0	0	0	0	6.05144e-10	1.24961e-11	0	0	F	G
113	Xe133	133	1.53013e-06	23255.8		1e-20	1e-20	1e-20	1e-20	0	0	0	0	0	0	0	4.38e-08	1.46377e-09	0	0	F	G
114	H3	3	1.79e-09	0.0560717		1e-20	1e-20		1e-20	N/A	N/A	N/A	N/A	N/A	N/A	N/A	N/A	N/A	N/A	N/A	F	SA
115	C14	14	3.84e-12	0.00033		1e-20	1e-20		1e-20	N/A	N/A	N/A	N/A	N/A	N/A	N/A	8.37e-11	5.28e-13	6.2e-12	5.8e-10	F	SA

## Sheet: MW
	Name	Molecular Weight
		g/mol				A	B	C	D	Temp
1	Ac228	228				5.752	-13827			298.15
2	Ag110m	110				5.911	-16211			298.15
3	Am241	241								298.15
4	As76	76								298.15
5	At211	211				4.007	-8163			298.15
6	Au198	198				5.786	-15731			298.15
7	Bi206	206				5.242	-5392			298.15
8	Bi210	210				6.488	-20578			298.15
9	Bi212	212								298.15
10	Br82	82								298.15
11	Cd109	109				5.849	-16415			298.15
12	Ce141	141				6.347	-19574			298.15
13	Ce144	144				6.347	-19574			298.15
14	Cm242	242				5.116	-3190			298.15
15	Cm244	244								298.15
16	Co58	58								298.15
17	Co60	60				6.666	-20765			298.15
18	Cr51	51				4.911	-9701			298.15
19	Cs134	134								298.15
20	Cs135	135								298.15
21	Cs136	136								298.15
22	Cs137	137				5.262	-15332			298.15
23	Cu64	64								298.15
24	Eu154	154				5.259	-9037			298.15
25	Eu155	155				6.929	-25011			298.15
26	Fe55	55				5.378	-6286			298.15
27	Fe59	59
28	Ga67	67
29	Hg197	197
30	Hg197m	197
31	Hg203	203
32	I123	123
33	I125	125
34	I129	129
35	I131	131
36	I132	132
37	I133	133
38	I134	134
39	I135	135
40	In111	111
41	In113m	113
42	Mn54	54
43	Mo99	99
44	Na22	22
45	Na24	24
46	Nb95	95
47	Ni59	59
48	Ni63	63
49	Np237	237
50	Np239	239
51	P32	32
52	Pa231	231
53	Pa233	233
54	Pb210	210
55	Pd103	103
56	Pd107	107
57	Pd109	109
58	Pm147	147
59	Po210	210
60	Pu238	238
61	Pu239	239
62	Pu240	240
63	Pu241	241
64	Pu242	242
65	Ra224	224
66	Ra225	225
67	Ra226	226
68	Rb86	86
69	Rh105	105
70	Rh107	107
71	Ru103	103
72	Ru106	106
73	S35	35
74	Sb124	124
75	Sb125	125
76	Se75	75
77	Sn113	113
78	Sr85	85
79	Sr87m	87
80	Sr89	89
81	Sr90	90
82	Tc99	99
83	Tc99m	99
84	Te125m	125
85	Te127m	127
86	Te129m	129
87	Te131m	131
88	Te132	132
89	Th228	228
90	Th230	230
91	Th232	232
92	Tl201	201
93	Tl202	202
94	U232	232
95	U234	234
96	U235	235
97	U238	238
98	Y87	87
99	Y90	90
100	Y91	91
101	Zn65	65
102	Zr95	95
103	Be10	10
104	Se79	79
105	Sn126	126
106	Th229	229
107	U233	233
108	Cl36	36
109	U236	236
110	Ac227	227
111	Kr85	85
112	Rn222	222
113	Xe133	133
114	H3	3
115	C14	14

## Sheet: Rad.decay
	Name	IAEA (2002) and UKRWI (2013)	IAEA live chart of nuclides
		s-1	s-1			A	B	C	D	Temp
1	Ac228	3.14304e-05				5.752	-13827			298.15
2	Ag110m	3.21114e-08				5.911	-16211			298.15
3	Am241	5.08786e-11								298.15
4	As76	7.29805e-06								298.15
5	At211	2.67224e-05				4.007	-8163			298.15
6	Au198	2.98433e-06				5.786	-15731			298.15
7	Bi206	1.28652e-06				5.242	-5392			298.15
8	Bi210	1.60237e-06				6.488	-20578			298.15
9	Bi212	0.000190761								298.15
10	Br82	5.46113e-06								298.15
11	Cd109	1.73067e-08				5.849	-16415			298.15
12	Ce141	2.47011e-07				6.347	-19574			298.15
13	Ce144	2.82671e-08				6.347	-19574			298.15
14	Cm242	4.92506e-08				5.116	-3190			298.15
15	Cm244	1.21434e-09								298.15
16	Co58	1.13388e-07								298.15
17	Co60	4.17069e-09				6.666	-20765			298.15
18	Cr51	2.89814e-07				4.911	-9701			298.15
19	Cs134	1.06697e-08								298.15
20	Cs135	9.55633e-15								298.15
21	Cs136	6.12813e-07								298.15
22	Cs137	7.32652e-10				5.262	-15332			298.15
23	Cu64	1.51708e-05								298.15
24	Eu154	2.49768e-09				5.259	-9037			298.15
25	Eu155	4.43136e-09				6.929	-25011			298.15
26	Fe55	8.14058e-09				5.378	-6286			298.15
27	Fe59	1.80401e-07
28	Ga67	2.46253e-06
29	Hg197	3.00669e-06
30	Hg197m	8.09532e-06
31	Hg203	1.72272e-07
32	I123	1.45961e-05
33	I125	1.33575e-07
34	I129	1.39997e-15
35	I131	9.9849e-07
36	I132	8.37689e-05
37	I133	9.26291e-06
38	I134	0.000219941
39	I135	2.9148e-05
40	In111	2.8367e-06
41	In113m	0.000116065
42	Mn54	2.57303e-08
43	Mo99	2.91922e-06
44	Na22	8.45367e-09
45	Na24	1.28446e-05
46	Nb95	2.28714e-07
47	Ni59	2.93061e-13
48	Ni63	2.28954e-10
49	Np237	1.02708e-14
50	Np239	3.40163e-06
51	P32	5.61389e-07
52	Pa231	6.72158e-13
53	Pa233	2.97328e-07
54	Pb210	9.8563e-10
55	Pd103	4.72227e-07
56	Pd107	3.38147e-13
57	Pd109	1.43783e-05
58	Pm147	8.38914e-09
59	Po210	5.81729e-08
60	Pu238	2.50622e-10
61	Pu239	9.12015e-13
62	Pu240	3.36079e-12
63	Pu241	1.52636e-09
64	Pu242	5.84563e-14
65	Ra224	2.1934e-06
66	Ra225	5.42423e-07
67	Ra226	1.37372e-11
68	Rb86	4.29297e-07
69	Rh105	5.46113e-06
70	Rh107	0.000532234
71	Ru103	2.04271e-07
72	Ru106	2.17619e-08
73	S35	9.18519e-08
74	Sb124	1.33353e-07
75	Sb125	7.93486e-09
76	Se75	6.68988e-08
77	Sn113	6.98074e-08
78	Sr85	1.23887e-07
79	Sr87m	6.88102e-05
80	Sr89	1.58967e-07
81	Sr90	7.55311e-10
82	Tc99	1.0319e-13
83	Tc99m	3.20047e-05
84	Te125m	1.38411e-07
85	Te127m	7.36501e-08
86	Te129m	2.38924e-07
87	Te131m	6.42228e-06
88	Te132	2.46253e-06
89	Th228	1.15076e-08
90	Th230	2.85449e-13
91	Th232	1.56997e-18
92	Tl201	2.64074e-06
93	Tl202	6.58021e-07
94	U232	3.05272e-10
95	U234	9.00801e-14
96	U235	3.1221e-17
97	U238	4.91713e-18
98	Y87	2.39637e-06
99	Y90	3.00669e-06
100	Y91	1.37228e-07
101	Zn65	3.2901e-08
102	Zr95	1.25435e-07
103	Be10	1.37e-14
104	Se79	1.83e-14
105	Sn126	2.99e-12
106	Th229	2.99e-12
107	U233	1.38e-13
108	Cl36	7.28e-14
110	U236	9.39297e-16
111	Ac227	1.00824e-09
111	Kr85		2.05e-09
112	Rn222		2.10045e-06
113	Xe133		1.53013e-06
114	H3	1.79e-09
115	C14	3.84e-12

## Sheet: Henry
	Name	Henry's constant at 298
		Pa.m3.mol-1
1	Ac228
2	Ag110m
3	Am241
4	As76
5	At211
6	Au198
7	Bi206
8	Bi210
9	Bi212
10	Br82	40.5186
11	Cd109
12	Ce141
13	Ce144
14	Cm242
15	Cm244
16	Co58
17	Co60
18	Cr51
19	Cs134
20	Cs135
21	Cs136
22	Cs137
23	Cu64
24	Eu154
25	Eu155
26	Fe55
27	Fe59
28	Ga67
29	Hg197	769.231
30	Hg197m	769.231
31	Hg203	769.231
32	I123	1173.71
33	I125	1173.71
34	I129	1173.71
35	I131	1173.71
36	I132	1173.71
37	I133	1173.71
38	I134	1173.71
39	I135	1173.71
40	In111
41	In113m
42	Mn54
43	Mo99
44	Na22
45	Na24
46	Nb95
47	Ni59
48	Ni63
49	Np237
50	Np239
51	P32
52	Pa231
53	Pa233
54	Pb210
55	Pd103
56	Pd107
57	Pd109
58	Pm147
59	Po210
60	Pu238
61	Pu239
62	Pu240
63	Pu241
64	Pu242
65	Ra224
66	Ra225
67	Ra226
68	Rb86
69	Rh105
70	Rh107
71	Ru103
72	Ru106
73	S35
74	Sb124
75	Sb125
76	Se75
77	Sn113
78	Sr85
79	Sr87m
80	Sr89
81	Sr90
82	Tc99
83	Tc99m
84	Te125m
85	Te127m
86	Te129m
87	Te131m
88	Te132
89	Th228
90	Th230
91	Th232
92	Tl201
93	Tl202
94	U232
95	U234
96	U235
97	U238
98	Y87
99	Y90
100	Y91
101	Zn65
102	Zr95
103	Be10
104	Se79	0.00083	Selenium hydride
105	Sn126
106	Th229
107	U233
108	Cl36	0.00092
109	U236
110	Ac227
111	Kr85	40000
112	Rn222	10869.6
113	Xe133	23255.8			Calculations
114	H3	0.0560717	Tritiated water		2.26317e-05	44000	0.041412	1.7e-05
115	C14	0.00033	CO2

## Sheet: Pvap25
	Name	Pvap25
		Pa				A	B	C	D	Temp
1	Ac228					5.752	-13827			298.15
2	Ag110m					5.911	-16211			298.15
3	Am241	2.85673e-38								298.15
4	As76									298.15
5	At211					4.007	-8163			298.15
6	Au198	2.50114e-53				5.786	-15731			298.15
7	Bi206					5.242	-5392			298.15
8	Bi210					6.488	-20578			298.15
9	Bi212									298.15
10	Br82									298.15
11	C14					4.165	-3830			298.15
12	Cd109	3.05681e-09				5.849	-16415			298.15
13	Ce141	1.41811e-62				6.347	-19574			298.15
14	Ce144	1.41811e-62				6.347	-19574			298.15
15	Cm242	4.09079e-57				5.116	-3190			298.15
16	Cm244	4.09079e-57								298.15
17	Co58	4.78758e-63								298.15
18	Co60	4.78758e-63				6.666	-20765			298.15
19	Cr51	2.08259e-57				4.911	-9701			298.15
20	Cs134	0.000198398								298.15
21	Cs135	0.000198398								298.15
22	Cs136	0.000198398								298.15
23	Cs137	0.000198398				5.262	-15332			298.15
24	Cu64	5.77523e-48								298.15
25	Eu154	4.16108e-21				5.259	-9037			298.15
26	Eu155	4.16108e-21				6.929	-25011			298.15
27	Fe55	2.14947e-60				5.378	-6286			298.15
28	Fe59	2.14947e-60
29	Ga67	9.66379e-37
30	H3
31	Hg197	0.261398
32	Hg197m	0.261398
33	Hg203	0.261398
34	I123
35	I125
36	I129
37	I131
38	I132
39	I133
40	I134
41	I135
42	In111	7.75564e-32
43	In113m
44	Mn54	5.27313e-38
45	Mo99	3.44219e-103
46	Na22	3.17678e-09
47	Na24	3.17678e-09
48	Nb95	2.21233e-114
49	Ni59	3.52505e-63
50	Ni63	3.52505e-63
51	Np237	1.75507e-69
52	Np239	1.75507e-69
53	P32
54	Pa231	1.13543e-104
55	Pa233	1.13543e-104
56	Pb210	4.09343e-24
57	Pd103	5.38014e-55
58	Pd107	5.38014e-55
59	Pd109	5.38014e-55
60	Pm147
61	Po210
62	Pu238	2.32889e-50
63	Pu239	2.32889e-50
64	Pu240	2.32889e-50
65	Pu241	2.32889e-50
66	Pu242	2.32889e-50
67	Ra224
68	Ra225
69	Ra226
70	Rb86	5.23245e-05
71	Rh105	1.19187e-84
72	Rh107	1.19187e-84
73	Ru103	9.58715e-102
74	Ru106	9.58715e-102
75	S35
76	Sb124
77	Sb125
78	Se75
79	Sn113	2.10804e-42
80	Sr85	3.28208e-18
81	Sr87m	3.28208e-18
82	Sr89	3.28208e-18
83	Sr90	3.28208e-18
84	Tc99
85	Tc99m
86	Te125m
87	Te127m
88	Te129m
89	Te131m
90	Te132
91	Th228	5.22376e-94
92	Th230	5.22376e-94
93	Th232	5.22376e-94
94	Tl201	1.8865e-21
95	Tl202	1.8865e-21
96	U232	2.52113e-81
97	U234	2.52113e-81
98	U235	2.52113e-81
99	U238	2.52113e-81
100	Y87	5.43057e-63
101	Y90	5.43057e-63
102	Y91	5.43057e-63
103	Zn65	2.34285e-12
104	Zr95	2.07433e-93

## Sheet: Hvap-sol
	Name	Hvap25
				Perry's
		J/mol			Hvap (J/Kmol)	Interim calculations		C1	C2	C3	C4	Tc	Tr
6	H3	43854.9		298	4.38549e+07	0.842877	0.276975	52030000	0.3199	-0.212	0.25795	647.096	0.460519
7	C14	18375.4		298	1.83754e+07	0.845623	0.271705	21730000	0.382	-0.4339	0.42213	647.096	0.460519

## Sheet: Act.red.fact
	Name	Element	Activity reduction factor in the root zone of soil
			m/d
1	Ac228	Ac	0		IAEA generic model
2	Ag110m	Ag	0		TcO4-	0.0014	Not used at the moment
3	Am241	Am	0		Cl-
4	As76	As	0		I-
5	At211	At	0		Sr	0.00014
6	Au198	Au	0		Cs
7	Bi206	Bi	0		All other nuclides	0
8	Bi210	Bi	0
9	Bi212	Bi	0
10	Br82	Br	0
11	Cd109	Cd	0
12	Ce141	Ce	0
13	Ce144	Ce	0
14	Cm242	Cm	0
15	Cm244	Cm	0
16	Co58	Co	0
17	Co60	Co	0
18	Cr51	Cr	0
19	Cs134	Cs	0
20	Cs135	Cs	0.00014
21	Cs136	Cs	0.00014
22	Cs137	Cs	0.00014
23	Cu64	Cu	0.00014
24	Eu154	Eu	0
25	Eu155	Eu	0
26	Fe55	Fe	0
27	Fe59	Fe	0
28	Ga67	Ga	0
29	Hg197	Hg	0
30	Hg197m	Hg	0
31	Hg203	Hg	0
32	I123	I	0
33	I125	I	0
34	I129	I	0
35	I131	I	0
36	I132	I	0
37	I133	I	0
38	I134	I	0
39	I135	I	0
40	In111	In	0
41	In113m	In	0
42	Mn54	Mn	0
43	Mo99	Mo	0
44	Na22	Na	0
45	Na24	Na	0
46	Nb95	Nb	0
47	Ni59	Ni	0
48	Ni63	Ni	0
49	Np237	Np	0
50	Np239	Np	0
51	P32	P	0
52	Pa231	Pa	0
53	Pa233	Pa	0
54	Pb210	Pb	0
55	Pd103	Pd	0
56	Pd107	Pd	0
57	Pd109	Pd	0
58	Pm147	Pm	0
59	Po210	Po	0
60	Pu238	Pu	0
61	Pu239	Pu	0
62	Pu240	Pu	0
63	Pu241	Pu	0
64	Pu242	Pu	0
65	Ra224	Ra	0
66	Ra225	Ra	0
67	Ra226	Ra	0
68	Rb86	Rb	0
69	Rh105	Rh	0
70	Rh107	Rh	0
71	Ru103	Ru	0
72	Ru106	Ru	0
73	S35	S	0
74	Sb124	Sb	0
75	Sb125	Sb	0
76	Se75	Se	0
77	Sn113	Sn	0
78	Sr85	Sr	0
79	Sr87m	Sr	0.00014
80	Sr89	Sr	0.00014
81	Sr90	Sr	0.00014
82	Tc99	Tc	0.00014
83	Tc99m	Tc	0
84	Te125m	Te	0
85	Te127m	Te	0
86	Te129m	Te	0
87	Te131m	Te	0
88	Te132	Te	0
89	Th228	Th	0
90	Th230	Th	0
91	Th232	Th	0
92	Tl201	Tl	0
93	Tl202	Tl	0
94	U232	U	0
95	U234	U	0
96	U235	U	0
97	U238	U	0
98	Y87	Y	0
99	Y90	Y	0
100	Y91	Y	0
101	Zn65	Zn	0
102	Zr95	Zr	0
103	Be10	Be	0
104	Se79	Se	0
105	Sn126	Sn	0
106	Th229	Th	0
107	U233	U	0
108	Cl36	Cl	0
109	U236	U	0
110	Ac227	Ac	0
111	Kr85	Kr	0
112	Rn222	Rn	0
113	Xe133	Xe	0
114	H3	H	N/A	SA model used, hence deposition velocity is useless
115	C14	C	N/A

## Sheet: Dep.Velocity
	Name	Element	Deposition velocity
			m/d
1	Ac228	Ac	1000		IAEA generic model
2	Ag110m	Ag	1000		Non reactive gases	0
3	Am241	Am	1000		Aerosols and reactive gases	1000
4	As76	As	1000
5	At211	At	1000
6	Au198	Au	1000		Non reactive gases
7	Bi206	Bi	1000		He
8	Bi210	Bi	1000		Ne
9	Bi212	Bi	1000		Ar
10	Br82	Br	1000		Kr
11	Cd109	Cd	1000		Xe
12	Ce141	Ce	1000		Rn
13	Ce144	Ce	1000
14	Cm242	Cm	1000		SA model
15	Cm244	Cm	1000		C
16	Co58	Co	1000		H
17	Co60	Co	1000
18	Cr51	Cr	1000
19	Cs134	Cs	1000
20	Cs135	Cs	1000
21	Cs136	Cs	1000
22	Cs137	Cs	1000
23	Cu64	Cu	1000
24	Eu154	Eu	1000
25	Eu155	Eu	1000
26	Fe55	Fe	1000
27	Fe59	Fe	1000
28	Ga67	Ga	1000
29	Hg197	Hg	1000
30	Hg197m	Hg	1000
31	Hg203	Hg	1000
32	I123	I	1000
33	I125	I	1000
34	I129	I	1000
35	I131	I	1000
36	I132	I	1000
37	I133	I	1000
38	I134	I	1000
39	I135	I	1000
40	In111	In	1000
41	In113m	In	1000
42	Mn54	Mn	1000
43	Mo99	Mo	1000
44	Na22	Na	1000
45	Na24	Na	1000
46	Nb95	Nb	1000
47	Ni59	Ni	1000
48	Ni63	Ni	1000
49	Np237	Np	1000
50	Np239	Np	1000
51	P32	P	1000
52	Pa231	Pa	1000
53	Pa233	Pa	1000
54	Pb210	Pb	1000
55	Pd103	Pd	1000
56	Pd107	Pd	1000
57	Pd109	Pd	1000
58	Pm147	Pm	1000
59	Po210	Po	1000
60	Pu238	Pu	1000
61	Pu239	Pu	1000
62	Pu240	Pu	1000
63	Pu241	Pu	1000
64	Pu242	Pu	1000
65	Ra224	Ra	1000
66	Ra225	Ra	1000
67	Ra226	Ra	1000
68	Rb86	Rb	1000
69	Rh105	Rh	1000
70	Rh107	Rh	1000
71	Ru103	Ru	1000
72	Ru106	Ru	1000
73	S35	S	1000
74	Sb124	Sb	1000
75	Sb125	Sb	1000
76	Se75	Se	1000
77	Sn113	Sn	1000
78	Sr85	Sr	1000
79	Sr87m	Sr	1000
80	Sr89	Sr	1000
81	Sr90	Sr	1000
82	Tc99	Tc	1000
83	Tc99m	Tc	1000
84	Te125m	Te	1000
85	Te127m	Te	1000
86	Te129m	Te	1000
87	Te131m	Te	1000
88	Te132	Te	1000
89	Th228	Th	1000
90	Th230	Th	1000
91	Th232	Th	1000
92	Tl201	Tl	1000
93	Tl202	Tl	1000
94	U232	U	1000
95	U234	U	1000
96	U235	U	1000
97	U238	U	1000
98	Y87	Y	1000
99	Y90	Y	1000
100	Y91	Y	1000
101	Zn65	Zn	1000
102	Zr95	Zr	1000
103	Be10	Be	1000
104	Se79	Se	1000
105	Sn126	Sn	1000
106	Th229	Th	1000
107	U233	U	1000
108	Cl36	Cl	1000
109	U236		1000
110	Ac227		1000
111	Kr85	Kr	0
112	Rn222	Rn	0
113	Xe133	Xe	0
114	H3	H	N/A	SA model used, hence deposition velocity is useless
115	C14	C	N/A

## Sheet: Kp
											IAEA 2009				IAEA, 2002			RESRAD Lit.			CREAM 2008				US-EPA (2005)						Dong et al. (2014)					NCRP 1996
	Radionuclide	Element	Kp.soil	Best anlg If used	Kp.susp fw	Best anlg If used	Kp.susp sea	Best anlg If used	Kp.sed		Element	Kp.soil	Element	Kp.susp	Element	Kp.susp		Element	Kp.soil		Element	Kp.susp		Element	Kp.doc	Kp.susp	Kp.sed	Kp.soil		Element	Kp.doc	Kp.susp	Kp.sed	Kp.soil		Element	Kp.soil
			l/kg		l/kg		l/kg		l/kg			l/kg		l/kg		l/kg			l/kg			l/kg			l/kg	l/kg	l/kg	l/kg			l/kg	l/kg	l/kg	l/kg			l/kg
1	Ac228	Ac	1700		60000	La	2000000		N/A		Ac	1700	Ag	95000	Ac	2000000		Ac	2437.5		Am	400000		Ag	316.228	158489	3981.07	398.107		Al	814936	26657.3	36.6	4810		Ac	420
2	Ag110m	Ag	380		95000		10000		3981.07		Ag	380	Am	210000	Ag	10000		Ag	3847.5		Ba	2000		As	100	7943.28	251.189	1584.89		Ba	3012.71	90.3156				Ag	90
3	Am241	Am	2600		210000		2000000		N/A		Am	2600	Ba	2000	Am	2000000		Am	32975		C	2000		Ba	3981.07	10000	316.228	100		Be	623186	1.24299e+06				Am	1900
4	As76	As	550		7943.28		2000	Sb	251.189		As	550	Be	42000	Ba	2000		Be	1337.5		Ce	10000		Be	125.893	15848.9	630.957	158.489		Cd	92785.2	3083.48				As	110
5	At211	At	210	Po	40000	Po	20000000	Po	N/A		Ba	0.4	Ce	220000	Be	2000000		Bi	662.5		Cm	100000		Cd	6309.57	79432.8	1995.26	501.187		Co	21549.4	3666.69				Au	30
6	Au198	Au	380	Ag	95000	Ag	10000	Ag	N/A		Be	990	Cm	5000	C	1000		Br	80		Co	20000		Co	6309.57	63095.7	1258.93	125.893		Cr	3.84689e+09	8.94836e+07				Ba	52
7	Bi206	Bi	480		5000	Sb	2000	Sb	N/A		Bi	480	Co	44000	Ca	500		C	24		Cr	20000		Cr	12.5893	125893	79432.8	6309.57		Cs	854.137	18.004	17000	1200		Be	240
8	Bi210	Bi	480		5000	Sb	2000	Sb	N/A		Br	55	Cr*	Low???	Cd	30000		Ca	43.75		Cs	10000		Cr	100	15848.9	50.1187	6.30957		Cu	8.66362e+07	2.63534e+06				Bi	120
9	Bi212	Bi	480		5000	Sb	2000	Sb	N/A		Ca	8	Cs	29000	Ce	3000000		Cd	395		Eu	10000		Cu	251189	50118.7	3162.28	316.228		Fe	20449.6	847.068	160000	880		Br	14
10	Br82	Br	55		4400	I	70	I	N/A		Ce	1200	Eu	500	Cf	2000000		Ce	7975		Fe	10000		Hg	251189	199526	79432.8	3981.07		Mn	186614	5781.43	28000	1200		C	6.7
11	Cd109	Cd	501.187		79432.8		30000		1995.26		Cl	0.3	Fe	5000	Cl	0.03		Cm	8500		H	0.03		Mo	100	25118.9	316.228	19.9526		Ni	75648.5	2420.06				Ca	8.9
12	Ce141	Ce	1200		220000		3000000		N/A		Cm	9300	I	4400	Cm	2000000		Co	727.5		I	300		Ni	5011.87	25118.9	7943.28	794.328		Pb	4.79345e+06	7.48273e+06				Cd	40
13	Ce144	Ce	1200		220000		3000000		N/A		Cr	40	Mn	79000	Co	300000		Cr	467.5		La	60000		Pb	79432.8	501187	39810.7	5011.87		Sr	4456.31	1503.19	480	52		Ce	500
14	Cm242	Cm	9300		5000		2000000		N/A		Cu	530	Np	10	Cr	50000		Cs	1762.5		Mn	50000		Sb	100	63095.7	3981.07	199.526		Zn	180695	5615.84				Cf	510
15	Cm244	Cm	9300		5000		2000000		N/A		Dy	1500	Pm	5000	Cs	4000		Fe	446.25		Nb	100		Se	100	25118.9	3981.07	19.9526								Cl	1.7
16	Co58	Co	125.893		44000		300000		1258.93		Fe	880	Pu	240000	Dy	1000000		Hf	2437.5		Ni	10000		Sn	100	79432.8	5011.87	501.187								Cm	4000
17	Co60	Co	125.893		44000		300000		1258.93		Ga	300	Ra	7400	Eu	2000000		Ho	1337.5		Np	500		Tl	39.8107	12589.3	19.9526	3.16228								Co	60
18	Cr51	Cr	40		20000		50000		79432.8		H	0.1	Ru	32000	Fe	300000000		I	8		P	50		V	100	5011.87	125.893	50.1187								Cr	30
19	Cs134	Cs	1762.5		29000		4000		17000		Hf	2500	Sb	5000	Gd	2000000		K	86.25		Pb	10000		Zn	125893	100000	12589.3	501.187								Cs	270
20	Cs135	Cs	1762.5		29000		4000		17000		Hg	6300	Sr	1200	H	1		Mn	282.5		Pm	5000														Cu	30
21	Cs136	Cs	1762.5		29000		4000		17000		Ho	930	Tc	5	Hf	10000000		Mo	62.5		Po	40000														Eu	240
22	Cs137	Cs	1762.5		29000		4000		17000		In	480	Th	190000	Hg	4000		Nb	902.5		Pu	100000														F	87
23	Cu64	Cu	530		50118.7		10000	Ag	3162.28		Ir	3	U	50	I	70		Ni	612.5		Ra	500														Fe	160
24	Eu154	Eu	930	Sm	500		2000000		N/A		K	13	Zn	500	In	50000		Np	321.25		Ru	7000														Gd	240
25	Eu155	Eu	930	Sm	500		2000000		N/A		La	5300	Zr	1000	Ir	100000		P	38.75		S	200														Pu	550
26	Fe55	Fe	880		5000		300000000		160000		Lu	5100			Kr	1		Pa	2912.5		Sb	500														H	0
27	Fe59	Fe	880		5000		300000000		160000		Mg	3.8			Mn	2000000		Pb	9705		Se	4000														Hg	19
28	Ga67	Ga	300		26657.3	Al	50000	In	N/A		Mn	1200			Na	0.1		Pd	288.75		Sr	2000														Ho	240
29	Hg197	Hg	6300		199526		4000		79432.8		Mo	40			Nb	800000		Po	2712.5		Tc	10														Ir	1
30	Hg197m	Hg	6300		199526		4000		79432.8		Na	3.4			Ni	20000		Pu	2187.5		Te	30														ln	390
31	Hg203	Hg	6300		199526		4000		79432.8		Nb	1500			Np	1000		Ra	12000		Th	5000000														Ir	91
32	I123	I	8		4400		70		N/A		Np	35			Pa	5000000		Rb	293.75		U	50														K	18
33	I125	I	8		4400		70		N/A		P	90			Pb	100000		Re	65		Zn	1000														Kr	0
34	I129	I	8		4400		70		N/A		Pa	2000			Pd	6000		Ru	2113.75		Zr	60000														La	1200
35	I131	I	8		4400		70		N/A		Pb	2000			Pm	2000000		Sb	248.75																	Mn	50
36	I132	I	8		4400		70		N/A		Pd	180			Po	20000000		Se	797.5																	Mo	10
37	I133	I	8		4400		70		N/A		Pm	450			Pr	5000000		Si	181.25																	Na	76
38	I134	I	8		4400		70		N/A		Po	210			Pu	100000		Sm	1336.25																	Nb	160
39	I135	I	8		4400		70		N/A		Pt	24			Ra	2000		Sn	712.5																	Nd	240
40	In111	In	480		190000	Th	50000		N/A		Pu	740			Ru	40000		Sr	73.75																	Ni	400
41	In113m	In	480		190000	Th	50000		N/A		Ra	2500			S	0.5		Ta	1405																	Np	5
42	Mn54	Mn	1200		79000		2000000		28000		Rb	210			Sb	2000		Tc	0.55																	Os	190
43	Mo99	Mo	40		25118.9		50000	Cr	316.228		Rh	4			Sc	5000000		Te	811.25																	P	8.9
44	Na22	Na	3.4		29000	Cs	0.1		N/A		Ru	270			Se	3000		Th	25325																	Pa	510
45	Na24	Na	3.4		29000	Cs	0.1		N/A		Sb	62			Sm	3000000		U	515																	Pb	270
46	Nb95	Nb	1500		100		800000		N/A		Sc	2100			Sn	4000000		Y	1122.5																	Pd	52
47	Ni59	Ni	794.328		10000		20000		7943.28		Se	200			Sr	8		Zn	1375																	Pm	240
48	Ni63	Ni	794.328		10000		20000		7943.28		Si	130			Ta	200000		Zr	3350																	Po	150
49	Np237	Np	35		10		1000		N/A		Sm	930			Tb	2000000																				Pr	240
50	Np239	Np	35		10		1000		N/A		Sn	1600			Tc	100																				Rn	500
51	P32	P	90		50		N/A	N	N/A		Ta	780			Te	1000																				Rb	52
52	Pa231	Pa	2000		50	U	5000000		N/A		Tb	6000			Th	3000000																				Re	14
53	Pa233	Pa	2000		50	U	5000000		N/A		Tc	0.23			Tl	20000																				Rh	52
54	Pb210	Pb	2000		10000		100000		39810.7		Te	480			Tm	1000000																				Rn	0
55	Pd103	Pd	180		10000	Ni	6000		N/A		Tm	330			U	1000																				Ru	55
56	Pd107	Pd	180		10000	Ni	6000		N/A		V	300			W	30000																				S	14
57	Pd109	Pd	180		10000	Ni	6000		N/A		Y	47			Xe	1																				Sb	45
58	Pm147	Pm	450		5000		2000000		N/A		Zr	410			Y	900000																				Sc	310
59	Po210	Po	210		40000		20000000		N/A						Yb	1000000																				Se	140
60	Pu238	Pu	740		240000		100000		N/A						Zn	70000																				Sm	240
61	Pu239	Pu	740		240000		100000		N/A						Zr	2000000																				Sn	130
62	Pu240	Pu	740		240000		100000		N/A																											Sr	15
63	Pu241	Pu	740		240000		100000		N/A																											Tb	240
64	Pu242	Pu	740		240000		100000		N/A																											Tc	0.1
65	Ra224	Ra	2500		7400		2000		N/A																											Te	140
66	Ra225	Ra	2500		7400		2000		N/A																											Th	3200
67	Ra226	Ra	2500		7400		2000		N/A																											Ti	390
68	Rb86	Rb	210		29000	Cs	4000	Cs	N/A																											U	15
69	Rh105	Rh	4		44000	Co	300000	Co	N/A																											W	100
70	Rh107	Rh	4		44000	Co	300000	Co	N/A																											Xe	0
71	Ru103	Ru	270		32000		40000		N/A																											Y	190
72	Ru106	Ru	270		32000		40000		N/A																											Zn	200
73	S35	S	200	Se	200		0.5		N/A																											Zr	580
74	Sb124	Sb	62		5000		2000		3981.07
75	Sb125	Sb	62		5000		2000		3981.07
76	Se75	Se	200		4000		3000		3981.07
77	Sn113	Sn	1600		79432.8		4000000		5011.87
78	Sr85	Sr	73.75		1200		8		480
79	Sr87m	Sr	73.75		1200		8		480
80	Sr89	Sr	73.75		1200		8		480
81	Sr90	Sr	73.75		1200		8		480
82	Tc99	Tc	0.23		5		100		N/A
83	Tc99m	Tc	0.23		5		100		N/A
84	Te125m	Te	480		30		1000		N/A
85	Te127m	Te	480		30		1000		N/A
86	Te129m	Te	480		30		1000		N/A
87	Te131m	Te	480		30		1000		N/A
88	Te132	Te	480		30		1000		N/A
89	Th228	Th	25325		190000		3000000		N/A
90	Th230	Th	25325		190000		3000000		N/A
91	Th232	Th	25325		190000		3000000		N/A
92	Tl201	Tl	3.16228		12589.3		20000		19.9526
93	Tl202	Tl	3.16228		12589.3		20000		19.9526
94	U232	U	515		50		1000		N/A
95	U234	U	515		50		1000		N/A
96	U235	U	515		50		1000		N/A
97	U238	U	515		50		1000		N/A
98	Y87	Y	47		1000	Zr	900000		N/A
99	Y90	Y	47		1000	Zr	900000		N/A
100	Y91	Y	47		1000	Zr	900000		N/A
101	Zn65	Zn	501.187		500		70000		12589.3
102	Zr95	Zr	410		1000		2000000		N/A
103	Be10	Be	990		42000		2000000		630.957
104	Se79	Se	200		4000		3000		3981.07
105	Sn126	Sn	1600		79432.8		4000000		5011.87
106	Th229	Th	25325		190000		3000000		N/A
107	U233	U	515		50		1000		N/A
108	Cl36	Cl	0.3		0.5		0.5		N/A
109	U236	U	515		50		1000		N/A
110	Ac227	Ac	1700		60000	La	2000000		N/A

[truncated: 15 more sheets: BAF, Ecotox-Payet, Etoxbase, Hum-carc, carc-TD50, carc-q-oral, carc-q-inh, Hum-noncarc, Noncarc Oral, Noncarc Inh, fing-finh, Eff. Dose, Groups, Per.Table, SAM Kp]
